# Supplementary material for: Genome-Wide Analysis of FAR-RELATED SEQUENCES (FRS) Genes Related to Light Response in Soybean (Glycine max)
Source: Int J Mol Sci. 2026 Mar 13;27(6):2638. doi: 10.3390/ijms27062638 (PMC13026280; doi:10.3390/ijms27062638)
Supplement: Supplementary file 1 [file ijms-27-02638-s001.zip › Supplement Tables.xlsx]

## Sheet: Table S1
Table S1. Genomic features of the FRS gene family members in Soybean
Sequence ID	Given name	CDS	Gene start	Gene end
Glyma.01G000600.1	GmFRS1	2442	120168	131881
Glyma.01G202900.1	GmFRS2	951	54668941	54670549
Glyma.02G273500.2	GmFRS3	2640	47516781	47525182
Glyma.03G091500.1	GmFRS4	624	28315319	28318389
Glyma.03G136800.1	GmFRS5	1971	36467066	36470378
Glyma.04G111200.7	GmFRS6	726	11417800	11424999
Glyma.04G124300.1	GmFRS7	2541	15235541	15242542
Glyma.05G072100.1	GmFRS8	2526	8105459	8110902
Glyma.06G002400.2	GmFRS9	2544	212322	217724
Glyma.06G229800.1	GmFRS10	2409	34710719	34713290
Glyma.06G247000.1	GmFRS11	657	41088829	41089485
Glyma.06G314300.1	GmFRS12	2529	49860210	49866384
Glyma.06G323400.1	GmFRS13	726	50652843	50656989
Glyma.08G172600.3	GmFRS14	2067	13811284	13815552
Glyma.08G227500.1	GmFRS15	2568	18593190	18601538
Glyma.09G001300.1	GmFRS16	2055	95916	98406
Glyma.09G012900.1	GmFRS17	2076	981244	984159
Glyma.09G019300.2	GmFRS18	2019	1512446	1514965
Glyma.09G039300.1	GmFRS19	2277	3272494	3276960
Glyma.10G001400.1	GmFRS20	2040	142165	146672
Glyma.10G121700.1	GmFRS21	2520	31280370	31283948
Glyma.10G238500.1	GmFRS22	2580	46771503	46775629
Glyma.10G259000.1	GmFRS23	2433	48569269	48574167
Glyma.11G088700.1	GmFRS24	2373	6693991	6698665
Glyma.11G126700.1	GmFRS25	2028	9615710	9619603
Glyma.11G127400.1	GmFRS26	888	9648022	9651165
Glyma.12G051250.1	GmFRS27	321	3678413	3678733
Glyma.12G052000.2	GmFRS28	948	3708272	3711745
Glyma.13G000732.1	GmFRS29	741	309882	313054
Glyma.13G211200.1	GmFRS30	2289	31897288	31900882
Glyma.13G341600.1	GmFRS31	2232	42698380	42702711
Glyma.13G344100.3	GmFRS32	771	42888246	42892461
Glyma.14G000400.1	GmFRS33	2334	45030	61683
Glyma.14G043900.1	GmFRS34	2634	3318751	3324196
Glyma.15G002100.2	GmFRS35	1947	213265	216221
Glyma.15G029900.1	GmFRS36	888	2398262	2401629
Glyma.15G030200.1	GmFRS37	822	2422359	2426689
Glyma.15G032800.1	GmFRS38	2232	2625352	2630161
Glyma.15G101500.2	GmFRS39	2289	7889356	7893527
Glyma.15G125400.1	GmFRS40	2007	9891379	9894819
Glyma.15G125500.1	GmFRS41	2121	9896031	9900124
Glyma.15G144500.1	GmFRS42	2277	11888025	11892306
Glyma.15G184200.1	GmFRS43	1692	18386098	18388000
Glyma.18G154100.1	GmFRS44	681	30693050	30700269
Glyma.18G179400.1	GmFRS45	2310	43573920	43576965
Glyma.19G139100.1	GmFRS46	1977	40490241	40493759
Glyma.20G024700.1	GmFRS47	2007	2667937	2672867
Glyma.20G053500.1	GmFRS48	2643	12262125	12280544
Glyma.20G132100.1	GmFRS49	2430	37236041	37240868

## Sheet: Table S2
	Table S2. Physicochemical properties and predicted subcellular localization of the FRS proteins in Soybean
	Note:the "Gene start" and "Gene end" positions are based on the genomic sequence and annotation files for the Glycine maxWm82.a4.v1 assembly from the Phytozome database.
Sequence ID	Given name	Protein Length (aa)	Molecular weight(kDa)	Theoretical pI	Instability Index	Aliphatic Index	Grand Average of Hydropathicity	Subcellular Localization
Glyma.01G000600.1	GmFRS1	813	92.7013	6.04	48.3	70.15	-0.437	Nucleus
Glyma.01G202900.1	GmFRS2	316	36.2015	6.23	35.44	82.37	-0.322	Nucleus
Glyma.02G273500.2	GmFRS3	879	98.8456	6.41	47.22	71.89	-0.425	Nucleus
Glyma.03G091500.1	GmFRS4	207	23.8813	7.62	50.41	83.77	-0.53	Nucleus
Glyma.03G136800.1	GmFRS5	656	75.4124	6.48	45.13	76.2	-0.464	Nucleus
Glyma.04G111200.7	GmFRS6	236	27.5258	9.1	49.07	77.67	-0.574	Nucleus
Glyma.04G124300.1	GmFRS7	843	96.2263	6.87	47.68	68.1	-0.632	Nucleus
Glyma.05G072100.1	GmFRS8	816	94.1297	6.33	49.97	71.41	-0.496	Nucleus
Glyma.06G002400.2	GmFRS9	815	94.5879	8.12	46.57	74.52	-0.506	Nucleus
Glyma.06G229800.1	GmFRS10	802	93.0376	5.79	46.75	73.37	-0.43	Nucleus
Glyma.06G247000.1	GmFRS11	218	24.7582	5.98	66.18	73.3	-0.444	Nucleus
Glyma.06G314300.1	GmFRS12	842	96.1663	6.77	47.29	69.35	-0.611	Nucleus
Glyma.06G323400.1	GmFRS13	241	27.8074	6.09	53.56	69.92	-0.743	Nucleus
Glyma.08G172600.3	GmFRS14	688	79.3804	7.94	46.89	73.26	-0.478	Nucleus
Glyma.08G227500.1	GmFRS15	855	97.581	6.27	44.41	72.19	-0.482	Nucleus
Glyma.09G001300.1	GmFRS16	684	78.23	8.27	52.73	69.53	-0.497	Nucleus
Glyma.09G012900.1	GmFRS17	691	79.6945	5.8	42.32	78.74	-0.355	Nucleus
Glyma.09G019300.2	GmFRS18	672	77.6068	7.48	48.27	80.77	-0.355	Nucleus
Glyma.09G039300.1	GmFRS19	758	86.8476	6.2	54.15	77.43	-0.35	Nucleus
Glyma.10G001400.1	GmFRS20	679	77.7234	8.09	49	75.45	-0.385	Nucleus
Glyma.10G121700.1	GmFRS21	759	88.7443	6.67	45.47	73.9	-0.42	Nucleus
Glyma.10G238500.1	GmFRS22	859	98.358	6.03	41.84	75.56	-0.578	Nucleus
Glyma.10G259000.1	GmFRS23	810	93.2975	7.15	49.83	70.79	-0.595	Nucleus
Glyma.11G088700.1	GmFRS24	790	90.2913	6.4	53.11	80.23	-0.427	Nucleus
Glyma.11G126700.1	GmFRS25	675	78.3209	6.96	51.08	70.3	-0.503	Nucleus
Glyma.11G127400.1	GmFRS26	295	33.113	5.33	41.66	72.98	-0.603	Nucleus
Glyma.12G051250.1	GmFRS27	106	11.9108	8.73	62.23	63.4	-0.308	Nucleus
Glyma.12G052000.2	GmFRS28	245	27.8842	7.78	50.47	64.86	-0.855	Nucleus
Glyma.13G000732.1	GmFRS29	246	29.14	4.75	50.3	66.42	-0.387	Nucleus
Glyma.13G211200.1	GmFRS30	762	88.0879	7.78	49.23	73.82	-0.472	Nucleus
Glyma.13G341600.1	GmFRS31	743	85.2283	6.32	52.31	71.14	-0.461	Nucleus
Glyma.13G344100.3	GmFRS32	256	29.6464	6.1	64.5	71.17	-0.82	Nucleus
Glyma.14G000400.1	GmFRS33	777	89.353	5.9	50.31	74.14	-0.486	Nucleus
Glyma.14G043900.1	GmFRS34	877	98.8987	6.56	47.09	70.26	-0.442	Nucleus
Glyma.15G002100.2	GmFRS35	630	73.2844	6.69	45.1	81.4	-0.397	Nucleus
Glyma.15G029900.1	GmFRS36	294	33.1325	9.24	39.94	79.59	-0.536	Nucleus
Glyma.15G030200.1	GmFRS37	273	31.4755	6.04	54.15	71.76	-0.785	Nucleus
Glyma.15G032800.1	GmFRS38	743	85.3387	6.47	56.33	73.23	-0.432	Nucleus
Glyma.15G101500.2	GmFRS39	762	88.4271	6.5	51.98	74.45	-0.497	Nucleus
Glyma.15G125400.1	GmFRS40	668	77.2153	7.01	50.38	80.24	-0.344	Nucleus
Glyma.15G125500.1	GmFRS41	706	81.7031	5.56	40.13	71.91	-0.532	Nucleus
Glyma.15G144500.1	GmFRS42	758	86.7694	6.29	55.23	78.07	-0.351	Nucleus
Glyma.15G184200.1	GmFRS43	563	65.5777	8.59	47	73.68	-0.516	Nucleus
Glyma.18G154100.1	GmFRS44	219	24.8503	8.47	50.4	74.75	-0.608	Nucleus
Glyma.18G179400.1	GmFRS45	769	89.0155	6.12	45.53	77.92	-0.306	Plasma Membrane
Glyma.19G139100.1	GmFRS46	658	75.7669	6.26	42.83	78.48	-0.433	Nucleus
Glyma.20G024700.1	GmFRS47	668	78.1037	5.95	40.79	80.9	-0.414	Nucleus
Glyma.20G053500.1	GmFRS48	880	99.4068	6.26	43.79	70.02	-0.527	Nucleus
Glyma.20G132100.1	GmFRS49	808	92.9594	7.11	52.47	72.54	-0.548	Nucleus

## Sheet: Table S3
Table S3 . Secondary structure and conserved domains of FRS gene family proteins in Soybean
Protein	Sequence length	Amino Acid Number/Proportion				Conserved domain
		Alpha helix (Hh)	Extended strand (Ee)	Beta turn (Tt)	Random coil (Cc)	FAR1 DNA-binding domain	MULE transposase domain	SWIM zinc fingers
GmFRS1	813	328/40.3%	80/9.8%	29/3.6%	376/46.2%	1	1	1
GmFRS2	316	113/35.8%	51/16.1%	10/3.2%	142/44.9%	1	1	0
GmFRS3	879	353/40.2%	109/12.4%	27/3.1%	390/44.4%	1	1	1
GmFRS4	207	85/41.1%	32/15.5%	10/4.8%	80/38.6%	1	0	0
GmFRS5	656	311/47.4%	80/12.2%	20/3.0%	245/37.3%	0	1	1
GmFRS6	236	84/35.6%	35/14.8%	10/4.2%	107/45.3%	1	0	0
GmFRS7	843	310/36.8%	77/9.1%	23/2.7%	433/51.4%	1	1	1
GmFRS8	816	313/38.4%	103/12.6%	29/3.6%	371/45.5%	2	1	1
GmFRS9	815	314/38.5%	83/10.2%	22/2.7%	396/48.6%	1	1	1
GmFRS10	802	323/40.3%	81/10.1%	26/3.2%	32/4.0%	0	1	0
GmFRS11	218	60/27.5%	29/13.3%	12/5.5%	117/53.7%	1	0	0
GmFRS12	842	302/35.9%	83/9.9%	25/3.0%	432/51.3%	1	1	1
GmFRS13	241	88/36.5%	32/13.3%	10/4.1%	111/46.1%	1	0	0
GmFRS14	688	318/46.2%	81/11.8%	25/3.6%	264/38.4%	1	1	1
GmFRS15	855	349/40.8%	100/11.7%	27/3.2%	379/44.3%	1	1	1
GmFRS16	684	290/42.4%	78/11.4%	22/3.2%	294/43.0%	1	1	1
GmFRS17	691	325/47.0%	88/12.7%	29/4.2%	24/3.5%	1	1	1
GmFRS18	672	313/46.6%	82/12.2%	25/3.7%	252/37.5%	1	1	1
GmFRS19	758	325/42.9%	85/11.2%	27/3.6%	321/42.3%	1	1	1
GmFRS20	679	310/45.7%	82/12.1%	27/4.0%	260/38.3%	1	1	1
GmFRS21	759	326/43.0%	81/10.7%	27/3.6%	325/42.8%	1	1	0
GmFRS22	859	323/37.6%	86/10.0%	26/3.0%	424/49.4%	1	1	1
GmFRS23	810	318/39.3%	87/10.7%	27/3.3%	32/4.0%	1	1	1
GmFRS24	790	314/39.7%	85 /10.8%	24/3.0%	367/46.5%	1	1	1
GmFRS25	675	316/46.8%	85/12.6%	27/4.0%	247/36.6%	1	1	0
GmFRS26	295	95/32.2%	38/12.9%	10/3.4%	152/51.5%	1	0	0
GmFRS27	106	18/17.0%	21/19.8%	8/7.5%	59/55.7%	1	0	0
GmFRS28	245	93/38.0%	32/13.1%	12/4.9%	108/44.1%	1	0	0
GmFRS29	246	71/28.9%	27/11.0%	10/4.1%	138/56.1%	1	0	0
GmFRS30	762	329/43.2%	97/12.7%	24/3.1%	312/40.9%	2	1	1
GmFRS31	743	311/41.9%	83/11.2%	25/3.4%	324/43.6%	1	1	1
GmFRS32	256	87/34.0%	28/10.9%	11/4.3%	130/50.8%	1	0	0
GmFRS33	777	321/41.3%	86/11.1%	26/3.3%	344/44.3%	1	1	1
GmFRS34	877	360/41.0%	100/11.4%	26/3.0%	391/44.6%	1	1	1
GmFRS35	630	325/51.6%	73/11.6%	24/3.8%	208/33.0%	1	1	1
GmFRS36	294	90/30.6%	33/11.2%	10/3.4%	161/54.8%	1	0	0
GmFRS37	273	113/41.4%	31/11.4%	10/3.7%	119/43.6%	1	0	0
GmFRS38	743	308/41.5%	82/11.0%	24/3.2%	329/44.3%	1	1	1
GmFRS39	762	339/44.5%	101/13.3%	27/3.5%	295/38.7%	2	1	1
GmFRS40	668	320/47.9%	79/11.8%	26/3.9%	243/36.4%	1	1	1
GmFRS41	706	318/45.0%	84/11.9%	29/4.1%	275/39.0%	1	1	1
GmFRS42	758	316/41.7%	77/10.2%	29/3.8%	336/44.3%	1	1	1
GmFRS43	563	260/46.2%	65/11.5%	19/3.4%	219/38.9%	1	0	0
GmFRS44	219	84/38.4%	32/14.6%	13/5.9%	90/41.1%	1	0	0
GmFRS45	769	329/42.8%	79/10.3%	25/3.3%	336/43.7%	1	1	0
GmFRS46	658	300/45.6%	81/12.3%	20/3.0%	257/39.1%	0	1	1
GmFRS47	668	318/47.6%	80/12.0%	26/3.9%	244/36.5%	1	1	1
GmFRS48	880	370/42.0%	102/11.6%	25/2.8%	383/43.5%	1	1	1
GmFRS49	808	319/39.5%	87/10.8%	25/3.1%	377/46.7%	1	1	1

## Sheet: Table S4
Table S4. Segmental duplications of FRS genes in soybean , KaKs ratios analysis and sequence identity percentage
GmFRS Gene	GmFRS Gene	Ka	Ks	Ka/Ks	Selection pressure	Sequence Identity (%)
GmFRS3	GmFRS34	0.0252914	0.076192	0.331943	Purifying selection	0.9671
GmFRS3	GmFRS48	0.131665	0.489299	0.269089	Purifying selection	0.8394
GmFRS5	GmFRS46	0.0379596	0.140928	0.269354	Purifying selection	0.9427
GmFRS6	GmFRS13	0.0214556	0.0532374	0.403017	Purifying selection	0.9008
GmFRS7	GmFRS12	0.0107163	0.0882807	0.121389	Purifying selection	0.9735
GmFRS18	GmFRS40	0.0211247	0.15111	0.139797	Purifying selection	0.955
GmFRS19	GmFRS42	0.0154394	0.133446	0.115698	Purifying selection	0.9609
GmFRS23	GmFRS49	0.0153006	0.0673578	0.227154	Purifying selection	0.9745
GmFRS26	GmFRS28	0.0682199	0.189684	0.35965	Purifying selection	0.9566
GmFRS26	GmFRS36	0.18764	0.483049	0.388449	Purifying selection	0.7927
GmFRS28	GmFRS36	0.196298	0.521316	0.376544	Purifying selection	0.839
GmFRS30	GmFRS39	0.0234651	0.0611025	0.384029	Purifying selection	0.969
GmFRS31	GmFRS38	0.0246721	0.0712865	0.346098	Purifying selection	0.9664
GmFRS32	GmFRS37	0.0263222	0.0948459	0.277526	Purifying selection	0.9595
GmFRS34	GmFRS48	0.143017	0.507619	0.28174	Purifying selection	0.8177

## Sheet: Table S5
Table S5. Details of the cis-elements identified in FRS gene family in Soybean
Note:​The “Position” column indicates the location of the element’s core sequence​ relative to the transcription start site (TSS, defined as +1) of each gene. Negative values denote positions upstream of the TSS
Gene	Cis-acting element	start position	stop position	Putative function
Glyma.01G000600.1	Gap-box	-1970	-1940	Light responsiveness
Glyma.01G000600.1	GARE-motif	-1670	-1640	Gibberellin-responsiveness
Glyma.01G000600.1	ARE	-1660	-1630	Anaerobic induction
Glyma.01G000600.1	TC-rich repeats	-1609	-1579	Defense and stress responsiveness
Glyma.01G000600.1	TGA-element	-1492	-1462	Auxin responsiveness
Glyma.01G000600.1	ARE	-1470	-1440	Anaerobic induction
Glyma.01G000600.1	ABRE	-1468	-1438	Abscisic acid responsiveness
Glyma.01G000600.1	ABRE	-1466	-1436	Abscisic acid responsiveness
Glyma.01G000600.1	G-Box	-1466	-1436	Light responsiveness
Glyma.01G000600.1	ABRE	-1465	-1435	Abscisic acid responsiveness
Glyma.01G000600.1	ABRE	-1426	-1396	Abscisic acid responsiveness
Glyma.01G000600.1	MBS	-1412	-1382	Drought-inducibility
Glyma.01G000600.1	ARE	-1381	-1351	Anaerobic induction
Glyma.01G000600.1	G-box	-1374	-1344	Light responsiveness
Glyma.01G000600.1	ABRE	-1373	-1343	Abscisic acid responsiveness
Glyma.01G000600.1	G-Box	-1373	-1343	Light responsiveness
Glyma.01G000600.1	ABRE	-1372	-1342	Abscisic acid responsiveness
Glyma.01G000600.1	ARE	-1352	-1322	Anaerobic induction
Glyma.01G000600.1	P-box	-1348	-1318	Gibberellin-responsiveness
Glyma.01G000600.1	P-box	-1317	-1287	Gibberellin-responsiveness
Glyma.01G000600.1	A-box	-1199	-1169	sequence conserved in alpha-amylase promoters
Glyma.01G000600.1	AACA_motif	-1197	-1167	Endosperm-specific negative expression
Glyma.01G000600.1	AE-box	-1183	-1153	Light responsiveness
Glyma.01G000600.1	LTR	-1096	-1066	Low-temperature responsiveness
Glyma.01G000600.1	ARE	-1045	-1015	Anaerobic induction
Glyma.01G000600.1	ARE	-1040	-1010	Anaerobic induction
Glyma.01G000600.1	GARE-motif	-995	-965	Gibberellin-responsiveness
Glyma.01G000600.1	ARE	-985	-955	Anaerobic induction
Glyma.01G000600.1	TGA-element	-835	-805	Auxin responsiveness
Glyma.01G000600.1	ABRE	-809	-779	Abscisic acid responsiveness
Glyma.01G000600.1	G-Box	-809	-779	Light responsiveness
Glyma.01G000600.1	ABRE	-808	-778	Abscisic acid responsiveness
Glyma.01G000600.1	ABRE	-769	-739	Abscisic acid responsiveness
Glyma.01G000600.1	ABRE	-719	-689	Abscisic acid responsiveness
Glyma.01G000600.1	G-box	-719	-689	Light responsiveness
Glyma.01G000600.1	ARE	-714	-684	Anaerobic induction
Glyma.01G000600.1	G-box	-707	-677	Light responsiveness
Glyma.01G000600.1	ABRE	-706	-676	Abscisic acid responsiveness
Glyma.01G000600.1	G-Box	-706	-676	Light responsiveness
Glyma.01G000600.1	ABRE	-705	-675	Abscisic acid responsiveness
Glyma.01G000600.1	ARE	-685	-655	Anaerobic induction
Glyma.01G000600.1	P-box	-650	-620	Gibberellin-responsiveness
Glyma.01G000600.1	LTR	-443	-413	Low-temperature responsiveness
Glyma.01G000600.1	AE-box	-428	-398	Light responsiveness
Glyma.01G000600.1	ARE	-289	-259	Anaerobic induction
Glyma.01G000600.1	TCA-element	-269	-239	Salicylic acid responsiveness
Glyma.01G000600.1	GT1-motif	-261	-231	Light responsiveness
Glyma.01G000600.1	ARE	-191	-161	Anaerobic induction
Glyma.01G000600.1	TCT-motif	-147	-117	Light responsiveness
Glyma.01G000600.1	MBS	-112	-82	Drought-inducibility
Glyma.01G202900.1	G-box	-1820	-1790	Light responsiveness
Glyma.01G202900.1	ABRE	-1819	-1789	Abscisic acid responsiveness
Glyma.01G202900.1	ABRE	-1590	-1560	Abscisic acid responsiveness
Glyma.01G202900.1	G-box	-1590	-1560	Light responsiveness
Glyma.01G202900.1	ABRE	-1354	-1324	Abscisic acid responsiveness
Glyma.01G202900.1	G-Box	-1354	-1324	Light responsiveness
Glyma.01G202900.1	ABRE	-1353	-1323	Abscisic acid responsiveness
Glyma.01G202900.1	O2-site	-1329	-1299	Zein metabolism regulation
Glyma.01G202900.1	AuxRR-core	-1283	-1253	Auxin responsiveness
Glyma.01G202900.1	GC-motif	-1278	-1248	Anaerobic induction
Glyma.01G202900.1	TCCC-motif	-1168	-1138	Light responsiveness
Glyma.01G202900.1	GT1-motif	-1135	-1105	Light responsiveness
Glyma.01G202900.1	MRE	-1133	-1103	Light responsiveness
Glyma.01G202900.1	TGA-element	-1064	-1034	Auxin responsiveness
Glyma.01G202900.1	ARE	-683	-653	Anaerobic induction
Glyma.01G202900.1	ABRE	-455	-425	Abscisic acid responsiveness
Glyma.01G202900.1	G-Box	-455	-425	Light responsiveness
Glyma.01G202900.1	ABRE	-454	-424	Abscisic acid responsiveness
Glyma.01G202900.1	Box 4	-422	-392	Light responsiveness
Glyma.01G202900.1	LTR	-250	-220	Low-temperature responsiveness
Glyma.01G202900.1	ARE	-94	-64	Anaerobic induction
Glyma.01G202900.1	Box 4	-87	-57	Light responsiveness
Glyma.01G202900.1	G-box	-80	-50	Light responsiveness
Glyma.01G202900.1	ABRE	-79	-49	Abscisic acid responsiveness
Glyma.01G202900.1	TC-rich repeats	-73	-43	Defense and stress responsiveness
Glyma.01G202900.1	TCT-motif	-73	-43	Light responsiveness
Glyma.02G273500.2	ARE	-1708	-1678	Anaerobic induction
Glyma.02G273500.2	TCA-element	-1532	-1502	Salicylic acid responsiveness
Glyma.02G273500.2	TCT-motif	-1351	-1321	Light responsiveness
Glyma.02G273500.2	ABRE	-1333	-1303	Abscisic acid responsiveness
Glyma.02G273500.2	G-Box	-1333	-1303	Light responsiveness
Glyma.02G273500.2	TATC-box	-1307	-1277	Gibberellin-responsiveness
Glyma.02G273500.2	circadian	-1215	-1185	Circadian control
Glyma.02G273500.2	ABRE	-1073	-1043	Abscisic acid responsiveness
Glyma.02G273500.2	ABRE	-1071	-1041	Abscisic acid responsiveness
Glyma.02G273500.2	G-box	-1071	-1041	Light responsiveness
Glyma.02G273500.2	MSA-like	-859	-829	Cell cycle-responsive
Glyma.02G273500.2	O2-site	-847	-817	Zein metabolism regulation
Glyma.02G273500.2	CGTCA-motif	-845	-815	MeJA-responsiveness
Glyma.02G273500.2	TGACG-motif	-845	-815	MeJA-responsiveness
Glyma.02G273500.2	G-box	-844	-814	Light responsiveness
Glyma.02G273500.2	ABRE	-843	-813	Abscisic acid responsiveness
Glyma.02G273500.2	TGA-element	-721	-691	Auxin responsiveness
Glyma.02G273500.2	chs-CMA1a	-515	-485	Light responsiveness
Glyma.02G273500.2	Box 4	-446	-416	Light responsiveness
Glyma.02G273500.2	Box 4	-433	-403	Light responsiveness
Glyma.02G273500.2	ARE	-89	-59	Anaerobic induction
Glyma.02G273500.2	TCA-element	-55	-25	Salicylic acid responsiveness
Glyma.02G273500.2	GATA-motif	-41	-11	Light responsiveness
Glyma.03G091500.1	P-box	-1853	-1823	Gibberellin-responsiveness
Glyma.03G091500.1	TGA-element	-1718	-1688	Auxin responsiveness
Glyma.03G091500.1	LTR	-1486	-1456	Low-temperature responsiveness
Glyma.03G091500.1	GATA-motif	-1337	-1307	Light responsiveness
Glyma.03G091500.1	GT1-motif	-1302	-1272	Light responsiveness
Glyma.03G091500.1	CGTCA-motif	-1269	-1239	MeJA-responsiveness
Glyma.03G091500.1	TGACG-motif	-1269	-1239	MeJA-responsiveness
Glyma.03G091500.1	TCT-motif	-1216	-1186	Light responsiveness
Glyma.03G091500.1	MBS	-1198	-1168	Drought-inducibility
Glyma.03G091500.1	CAT-box	-979	-949	Meristem expression
Glyma.03G091500.1	TCA-element	-892	-862	Salicylic acid responsiveness
Glyma.03G091500.1	ARE	-455	-425	Anaerobic induction
Glyma.03G091500.1	I-box	-423	-393	Light responsiveness
Glyma.03G091500.1	Box 4	-377	-347	Light responsiveness
Glyma.03G091500.1	CGTCA-motif	-101	-71	MeJA-responsiveness
Glyma.03G091500.1	TGACG-motif	-101	-71	MeJA-responsiveness
Glyma.03G091500.1	ABRE	-55	-25	Abscisic acid responsiveness
Glyma.03G091500.1	G-Box	-55	-25	Light responsiveness
Glyma.03G091500.1	GT1-motif	-37	-7	Light responsiveness
Glyma.03G091500.1	GT1-motif	-36	-6	Light responsiveness
Glyma.03G136800.1	ARE	-1989	-1959	Anaerobic induction
Glyma.03G136800.1	G-box	-1871	-1841	Light responsiveness
Glyma.03G136800.1	GCN4_motif	-1321	-1291	Endosperm expression
Glyma.03G136800.1	TCA-element	-596	-566	Salicylic acid responsiveness
Glyma.03G136800.1	Box 4	-575	-545	Light responsiveness
Glyma.03G136800.1	MBS	-239	-209	Drought-inducibility
Glyma.03G136800.1	ABRE	-180	-150	Abscisic acid responsiveness
Glyma.03G136800.1	G-box	-132	-102	Light responsiveness
Glyma.03G136800.1	ARE	-37	-7	Anaerobic induction
Glyma.04G111200.7	chs-CMA1a	-1946	-1916	Light responsiveness
Glyma.04G111200.7	GARE-motif	-1747	-1717	Gibberellin-responsiveness
Glyma.04G111200.7	TCT-motif	-1695	-1665	Light responsiveness
Glyma.04G111200.7	LTR	-1630	-1600	Low-temperature responsiveness
Glyma.04G111200.7	GT1-motif	-1521	-1491	Light responsiveness
Glyma.04G111200.7	chs-CMA1a	-1486	-1456	Light responsiveness
Glyma.04G111200.7	ARE	-1384	-1354	Anaerobic induction
Glyma.04G111200.7	ARE	-1347	-1317	Anaerobic induction
Glyma.04G111200.7	MBS	-1085	-1055	Drought-inducibility
Glyma.04G111200.7	TCT-motif	-849	-819	Light responsiveness
Glyma.04G111200.7	circadian	-811	-781	Circadian control
Glyma.04G111200.7	TGA-element	-601	-571	Auxin responsiveness
Glyma.04G111200.7	ARE	-554	-524	Anaerobic induction
Glyma.04G111200.7	MBS	-550	-520	Drought-inducibility
Glyma.04G111200.7	GATA-motif	-378	-348	Light responsiveness
Glyma.04G111200.7	GCN4_motif	-305	-275	Endosperm expression
Glyma.04G111200.7	GA-motif	-270	-240	Light responsiveness
Glyma.04G111200.7	3-AF1 binding site	-195	-165	Light responsiveness
Glyma.04G124300.1	ACA-motif	-1805	-1775	Light responsiveness
Glyma.04G124300.1	GA-motif	-1749	-1719	Light responsiveness
Glyma.04G124300.1	circadian	-1547	-1517	Circadian control
Glyma.04G124300.1	AuxRR-core	-1440	-1410	Auxin responsiveness
Glyma.04G124300.1	P-box	-1408	-1378	Gibberellin-responsiveness
Glyma.04G124300.1	GARE-motif	-1288	-1258	Gibberellin-responsiveness
Glyma.04G124300.1	GT1-motif	-1251	-1221	Light responsiveness
Glyma.04G124300.1	ATCT-motif	-1241	-1211	Light responsiveness
Glyma.04G124300.1	GT1-motif	-1209	-1179	Light responsiveness
Glyma.04G124300.1	LAMP-element	-1051	-1021	Light responsiveness
Glyma.04G124300.1	ARE	-709	-679	Anaerobic induction
Glyma.04G124300.1	TC-rich repeats	-628	-598	Defense and stress responsiveness
Glyma.04G124300.1	TC-rich repeats	-531	-501	Defense and stress responsiveness
Glyma.04G124300.1	GA-motif	-284	-254	Light responsiveness
Glyma.04G124300.1	ARE	-25	5	Anaerobic induction
Glyma.05G072100.1	G-box	-1681	-1651	Light responsiveness
Glyma.05G072100.1	ABRE	-1680	-1650	Abscisic acid responsiveness
Glyma.05G072100.1	ARE	-1656	-1626	Anaerobic induction
Glyma.05G072100.1	I-box	-1650	-1620	Light responsiveness
Glyma.05G072100.1	L-box	-1477	-1447	Light responsiveness
Glyma.05G072100.1	O2-site	-1432	-1402	Zein metabolism regulation
Glyma.05G072100.1	I-box	-1339	-1309	Light responsiveness
Glyma.05G072100.1	I-box	-1338	-1308	Light responsiveness
Glyma.05G072100.1	O2-site	-1144	-1114	Zein metabolism regulation
Glyma.05G072100.1	ARE	-664	-634	Anaerobic induction
Glyma.05G072100.1	TATC-box	-404	-374	Gibberellin-responsiveness
Glyma.05G072100.1	LTR	-388	-358	Low-temperature responsiveness
Glyma.05G072100.1	ATC-motif	-365	-335	Light responsiveness
Glyma.05G072100.1	MRE	-280	-250	Light responsiveness
Glyma.05G072100.1	MBS	-242	-212	Drought-inducibility
Glyma.05G072100.1	TATC-box	-195	-165	Gibberellin-responsiveness
Glyma.05G072100.1	ARE	-188	-158	Anaerobic induction
Glyma.05G072100.1	ABRE	-88	-58	Abscisic acid responsiveness
Glyma.05G072100.1	G-Box	-88	-58	Light responsiveness
Glyma.06G002400.2	ARE	-1983	-1953	Anaerobic induction
Glyma.06G002400.2	AE-box	-1892	-1862	Light responsiveness
Glyma.06G002400.2	I-box	-1854	-1824	Light responsiveness
Glyma.06G002400.2	TGACG-motif	-1736	-1706	MeJA-responsiveness
Glyma.06G002400.2	CGTCA-motif	-1736	-1706	MeJA-responsiveness
Glyma.06G002400.2	TGACG-motif	-1677	-1647	MeJA-responsiveness
Glyma.06G002400.2	CGTCA-motif	-1677	-1647	MeJA-responsiveness
Glyma.06G002400.2	Box 4	-1662	-1632	Light responsiveness
Glyma.06G002400.2	TC-rich repeats	-1462	-1432	Defense and stress responsiveness
Glyma.06G002400.2	AE-box	-1261	-1231	Light responsiveness
Glyma.06G002400.2	TGACG-motif	-1204	-1174	MeJA-responsiveness
Glyma.06G002400.2	CGTCA-motif	-1204	-1174	MeJA-responsiveness
Glyma.06G002400.2	LTR	-1190	-1160	Low-temperature responsiveness
Glyma.06G002400.2	Box 4	-880	-850	Light responsiveness
Glyma.06G002400.2	Box 4	-876	-846	Light responsiveness
Glyma.06G002400.2	AE-box	-753	-723	Light responsiveness
Glyma.06G002400.2	AE-box	-682	-652	Light responsiveness
Glyma.06G002400.2	TCCC-motif	-610	-580	Light responsiveness
Glyma.06G002400.2	Box 4	-501	-471	Light responsiveness
Glyma.06G002400.2	AE-box	-467	-437	Light responsiveness
Glyma.06G002400.2	MRE	-349	-319	Light responsiveness
Glyma.06G002400.2	AuxRE	-78	-48	Auxin responsiveness
Glyma.06G002400.2	O2-site	-7	23	Zein metabolism regulation
Glyma.06G229800.1	G-Box	-1918	-1888	Light responsiveness
Glyma.06G229800.1	ABRE	-1917	-1887	Abscisic acid responsiveness
Glyma.06G229800.1	Box 4	-1886	-1856	Light responsiveness
Glyma.06G229800.1	Sp1	-1801	-1771	Light responsiveness
Glyma.06G229800.1	G-box	-1788	-1758	Light responsiveness
Glyma.06G229800.1	GCN4_motif	-1698	-1668	Endosperm expression
Glyma.06G229800.1	GT1-motif	-1637	-1607	Light responsiveness
Glyma.06G229800.1	GT1-motif	-1635	-1605	Light responsiveness
Glyma.06G229800.1	TGA-element	-1606	-1576	Auxin responsiveness
Glyma.06G229800.1	Box 4	-1580	-1550	Light responsiveness
Glyma.06G229800.1	SARE	-1554	-1524	Salicylic acid responsiveness
Glyma.06G229800.1	AT1-motif	-1322	-1292	Light responsiveness
Glyma.06G229800.1	GT1-motif	-1242	-1212	Light responsiveness
Glyma.06G229800.1	TGACG-motif	-1069	-1039	MeJA-responsiveness
Glyma.06G229800.1	CGTCA-motif	-1069	-1039	MeJA-responsiveness
Glyma.06G229800.1	circadian	-1062	-1032	Circadian control
Glyma.06G229800.1	TCA-element	-1041	-1011	Salicylic acid responsiveness
Glyma.06G229800.1	G-Box	-798	-768	Light responsiveness
Glyma.06G229800.1	ABRE	-797	-767	Abscisic acid responsiveness
Glyma.06G229800.1	P-box	-626	-596	Gibberellin-responsiveness
Glyma.06G229800.1	P-box	-588	-558	Gibberellin-responsiveness
Glyma.06G229800.1	MBS	-510	-480	Drought-inducibility
Glyma.06G229800.1	ARE	-393	-363	Anaerobic induction
Glyma.06G229800.1	MBS	-226	-196	Drought-inducibility
Glyma.06G247000.1	TGACG-motif	-1947	-1917	MeJA-responsiveness
Glyma.06G247000.1	CGTCA-motif	-1947	-1917	MeJA-responsiveness
Glyma.06G247000.1	TGACG-motif	-1944	-1914	MeJA-responsiveness
Glyma.06G247000.1	CGTCA-motif	-1944	-1914	MeJA-responsiveness
Glyma.06G247000.1	ABRE	-1935	-1905	Abscisic acid responsiveness
Glyma.06G247000.1	G-box	-1935	-1905	Light responsiveness
Glyma.06G247000.1	Box 4	-1810	-1780	Light responsiveness
Glyma.06G247000.1	MBS	-1746	-1716	Drought-inducibility
Glyma.06G247000.1	GT1-motif	-1683	-1653	Light responsiveness
Glyma.06G247000.1	ARE	-1584	-1554	Anaerobic induction
Glyma.06G247000.1	Box 4	-1479	-1449	Light responsiveness
Glyma.06G247000.1	Box 4	-1420	-1390	Light responsiveness
Glyma.06G247000.1	Box 4	-1174	-1144	Light responsiveness
Glyma.06G247000.1	GCN4_motif	-1156	-1126	Endosperm expression
Glyma.06G247000.1	TCT-motif	-894	-864	Light responsiveness
Glyma.06G247000.1	ATCT-motif	-852	-822	Light responsiveness
Glyma.06G247000.1	ABRE	-677	-647	Abscisic acid responsiveness
Glyma.06G247000.1	G-box	-677	-647	Light responsiveness
Glyma.06G247000.1	Box 4	-224	-194	Light responsiveness
Glyma.06G314300.1	ARE	-1995	-1965	Anaerobic induction
Glyma.06G314300.1	LTR	-1632	-1602	Low-temperature responsiveness
Glyma.06G314300.1	TCCC-motif	-1581	-1551	Light responsiveness
Glyma.06G314300.1	GATA-motif	-1542	-1512	Light responsiveness
Glyma.06G314300.1	TCT-motif	-1512	-1482	Light responsiveness
Glyma.06G314300.1	TCA-element	-1471	-1441	Salicylic acid responsiveness
Glyma.06G314300.1	MBS	-1260	-1230	Drought-inducibility
Glyma.06G314300.1	CGTCA-motif	-1146	-1116	MeJA-responsiveness
Glyma.06G314300.1	TGACG-motif	-1146	-1116	MeJA-responsiveness
Glyma.06G314300.1	TCT-motif	-1071	-1041	Light responsiveness
Glyma.06G314300.1	ARE	-993	-963	Anaerobic induction
Glyma.06G314300.1	ARE	-894	-864	Anaerobic induction
Glyma.06G314300.1	Box 4	-888	-858	Light responsiveness
Glyma.06G314300.1	ARE	-707	-677	Anaerobic induction
Glyma.06G314300.1	GATA-motif	-692	-662	Light responsiveness
Glyma.06G314300.1	I-box	-692	-662	Light responsiveness
Glyma.06G314300.1	TC-rich repeats	-639	-609	Defense and stress responsiveness
Glyma.06G314300.1	ARE	-335	-305	Anaerobic induction
Glyma.06G314300.1	ARE	-25	5	Anaerobic induction
Glyma.06G323400.1	ARE	-1982	-1952	Anaerobic induction
Glyma.06G323400.1	TCCC-motif	-1865	-1835	Light responsiveness
Glyma.06G323400.1	P-box	-1804	-1774	Gibberellin-responsiveness
Glyma.06G323400.1	Box 4	-1503	-1473	Light responsiveness
Glyma.06G323400.1	Box 4	-1397	-1367	Light responsiveness
Glyma.06G323400.1	GATA-motif	-1177	-1147	Light responsiveness
Glyma.06G323400.1	Box 4	-1096	-1066	Light responsiveness
Glyma.06G323400.1	O2-site	-1061	-1031	Zein metabolism regulation
Glyma.06G323400.1	CGTCA-motif	-1059	-1029	MeJA-responsiveness
Glyma.06G323400.1	TGACG-motif	-1059	-1029	MeJA-responsiveness
Glyma.06G323400.1	ABRE	-672	-642	Abscisic acid responsiveness
Glyma.06G323400.1	G-Box	-672	-642	Light responsiveness
Glyma.06G323400.1	chs-CMA2a	-624	-594	Light responsiveness
Glyma.06G323400.1	CAT-box	-616	-586	Meristem expression
Glyma.06G323400.1	ARE	-562	-532	Anaerobic induction
Glyma.08G172600.3	O2-site	-1885	-1855	Zein metabolism regulation
Glyma.08G172600.3	TCA-element	-1880	-1850	Salicylic acid responsiveness
Glyma.08G172600.3	G-Box	-1521	-1491	Light responsiveness
Glyma.08G172600.3	O2-site	-1483	-1453	Zein metabolism regulation
Glyma.08G172600.3	G-box	-1451	-1421	Light responsiveness
Glyma.08G172600.3	ABRE	-1449	-1419	Abscisic acid responsiveness
Glyma.08G172600.3	G-box	-1449	-1419	Light responsiveness
Glyma.08G172600.3	ABRE	-1448	-1418	Abscisic acid responsiveness
Glyma.08G172600.3	O2-site	-1443	-1413	Zein metabolism regulation
Glyma.08G172600.3	O2-site	-1413	-1383	Zein metabolism regulation
Glyma.08G172600.3	GA-motif	-1393	-1363	Light responsiveness
Glyma.08G172600.3	TGACG-motif	-1088	-1058	MeJA-responsiveness
Glyma.08G172600.3	CGTCA-motif	-1088	-1058	MeJA-responsiveness
Glyma.08G172600.3	TGACG-motif	-803	-773	MeJA-responsiveness
Glyma.08G172600.3	CGTCA-motif	-803	-773	MeJA-responsiveness
Glyma.08G172600.3	LTR	-611	-581	Low-temperature responsiveness
Glyma.08G172600.3	AuxRR-core	-589	-559	Auxin responsiveness
Glyma.08G172600.3	ARE	-555	-525	Anaerobic induction
Glyma.08G172600.3	ARE	-344	-314	Anaerobic induction
Glyma.08G172600.3	Box 4	-119	-89	Light responsiveness
Glyma.08G227500.1	Box 4	-1977	-1947	Light responsiveness
Glyma.08G227500.1	Box 4	-1708	-1678	Light responsiveness
Glyma.08G227500.1	chs-CMA1a	-1685	-1655	Light responsiveness
Glyma.08G227500.1	O2-site	-1660	-1630	Zein metabolism regulation
Glyma.08G227500.1	Box 4	-1645	-1615	Light responsiveness
Glyma.08G227500.1	AE-box	-1582	-1552	Light responsiveness
Glyma.08G227500.1	AE-box	-1525	-1495	Light responsiveness
Glyma.08G227500.1	CAT-box	-1503	-1473	Meristem expression
Glyma.08G227500.1	CGTCA-motif	-1365	-1335	MeJA-responsiveness
Glyma.08G227500.1	TGACG-motif	-1365	-1335	MeJA-responsiveness
Glyma.08G227500.1	LTR	-1213	-1183	Low-temperature responsiveness
Glyma.08G227500.1	ARE	-1018	-988	Anaerobic induction
Glyma.08G227500.1	chs-CMA1a	-1000	-970	Light responsiveness
Glyma.08G227500.1	G-Box	-534	-504	Light responsiveness
Glyma.08G227500.1	ABRE	-533	-503	Abscisic acid responsiveness
Glyma.08G227500.1	Gap-box	-500	-470	Light responsiveness
Glyma.08G227500.1	Box 4	-486	-456	Light responsiveness
Glyma.08G227500.1	Box 4	-252	-222	Light responsiveness
Glyma.08G227500.1	G-box	-142	-112	Light responsiveness
Glyma.08G227500.1	ABRE	-141	-111	Abscisic acid responsiveness
Glyma.08G227500.1	P-box	-76	-46	Gibberellin-responsiveness
Glyma.09G001300.1	CGTCA-motif	-1580	-1550	MeJA-responsiveness
Glyma.09G001300.1	TGACG-motif	-1580	-1550	MeJA-responsiveness
Glyma.09G001300.1	TC-rich repeats	-1501	-1471	Defense and stress responsiveness
Glyma.09G001300.1	O2-site	-1458	-1428	Zein metabolism regulation
Glyma.09G001300.1	G-Box	-1387	-1357	Light responsiveness
Glyma.09G001300.1	ABRE	-1386	-1356	Abscisic acid responsiveness
Glyma.09G001300.1	MBS	-1212	-1182	Drought-inducibility
Glyma.09G001300.1	LTR	-1071	-1041	Low-temperature responsiveness
Glyma.09G001300.1	CGTCA-motif	-1017	-987	MeJA-responsiveness
Glyma.09G001300.1	TGACG-motif	-1017	-987	MeJA-responsiveness
Glyma.09G001300.1	circadian	-977	-947	Circadian control
Glyma.09G001300.1	G-Box	-874	-844	Light responsiveness
Glyma.09G001300.1	G-box	-873	-843	Light responsiveness
Glyma.09G001300.1	GATA-motif	-818	-788	Light responsiveness
Glyma.09G001300.1	I-box	-787	-757	Light responsiveness
Glyma.09G001300.1	MBS	-756	-726	Drought-inducibility
Glyma.09G001300.1	G-box	-680	-650	Light responsiveness
Glyma.09G001300.1	ACE	-665	-635	Light responsiveness
Glyma.09G001300.1	ABRE	-665	-635	Abscisic acid responsiveness
Glyma.09G001300.1	G-box	-664	-634	Light responsiveness
Glyma.09G001300.1	ABRE	-663	-633	Abscisic acid responsiveness
Glyma.09G001300.1	G-Box	-663	-633	Light responsiveness
Glyma.09G001300.1	ABRE	-662	-632	Abscisic acid responsiveness
Glyma.09G001300.1	G-box	-616	-586	Light responsiveness
Glyma.09G001300.1	ABRE	-595	-565	Abscisic acid responsiveness
Glyma.09G001300.1	G-box	-589	-559	Light responsiveness
Glyma.09G001300.1	ABRE	-588	-558	Abscisic acid responsiveness
Glyma.09G001300.1	MBS	-528	-498	Drought-inducibility
Glyma.09G001300.1	TCA-element	-510	-480	Salicylic acid responsiveness
Glyma.09G001300.1	TGA-element	-374	-344	Auxin responsiveness
Glyma.09G001300.1	Box 4	-242	-212	Light responsiveness
Glyma.09G001300.1	Box 4	-235	-205	Light responsiveness
Glyma.09G001300.1	chs-CMA1a	-152	-122	Light responsiveness
Glyma.09G012900.1	TCT-motif	-1754	-1724	Light responsiveness
Glyma.09G012900.1	TCT-motif	-1748	-1718	Light responsiveness
Glyma.09G012900.1	TGACG-motif	-1707	-1677	MeJA-responsiveness
Glyma.09G012900.1	CGTCA-motif	-1707	-1677	MeJA-responsiveness
Glyma.09G012900.1	ARE	-1690	-1660	Anaerobic induction
Glyma.09G012900.1	MBS	-1614	-1584	Drought-inducibility
Glyma.09G012900.1	ARE	-1520	-1490	Anaerobic induction
Glyma.09G012900.1	GT1-motif	-1490	-1460	Light responsiveness
Glyma.09G012900.1	GT1-motif	-1489	-1459	Light responsiveness
Glyma.09G012900.1	GCN4_motif	-1358	-1328	Endosperm expression
Glyma.09G012900.1	ABRE	-1345	-1315	Abscisic acid responsiveness
Glyma.09G012900.1	G-box	-1345	-1315	Light responsiveness
Glyma.09G012900.1	TCA-element	-1302	-1272	Salicylic acid responsiveness
Glyma.09G012900.1	I-box	-1109	-1079	Light responsiveness
Glyma.09G012900.1	TCCC-motif	-1080	-1050	Light responsiveness
Glyma.09G012900.1	P-box	-1076	-1046	Gibberellin-responsiveness
Glyma.09G012900.1	ARE	-1021	-991	Anaerobic induction
Glyma.09G012900.1	GATA-motif	-898	-868	Light responsiveness
Glyma.09G012900.1	Box 4	-760	-730	Light responsiveness
Glyma.09G012900.1	G-box	-672	-642	Light responsiveness
Glyma.09G012900.1	ABRE	-671	-641	Abscisic acid responsiveness
Glyma.09G012900.1	MRE	-665	-635	Light responsiveness
Glyma.09G012900.1	TCA-element	-653	-623	Salicylic acid responsiveness
Glyma.09G012900.1	MBS	-604	-574	Drought-inducibility
Glyma.09G012900.1	TCT-motif	-532	-502	Light responsiveness
Glyma.09G012900.1	GATA-motif	-525	-495	Light responsiveness
Glyma.09G012900.1	AuxRR-core	-503	-473	Auxin responsiveness
Glyma.09G012900.1	MBS	-482	-452	Drought-inducibility
Glyma.09G012900.1	ARE	-458	-428	Anaerobic induction
Glyma.09G012900.1	ARE	-427	-397	Anaerobic induction
Glyma.09G012900.1	TCA-element	-414	-384	Salicylic acid responsiveness
Glyma.09G012900.1	Box 4	-283	-253	Light responsiveness
Glyma.09G012900.1	ARE	-270	-240	Anaerobic induction
Glyma.09G012900.1	LTR	-212	-182	Low-temperature responsiveness
Glyma.09G012900.1	ARE	-83	-53	Anaerobic induction
Glyma.09G019300.2	ACE	-1918	-1888	Light responsiveness
Glyma.09G019300.2	GATA-motif	-1909	-1879	Light responsiveness
Glyma.09G019300.2	AT1-motif	-1834	-1804	Light responsiveness
Glyma.09G019300.2	Box 4	-1823	-1793	Light responsiveness
Glyma.09G019300.2	MBSI	-1772	-1742	Flavonoid biosynthetic genes regulation
Glyma.09G019300.2	GATA-motif	-1516	-1486	Light responsiveness
Glyma.09G019300.2	Box 4	-1460	-1430	Light responsiveness
Glyma.09G019300.2	Box 4	-1151	-1121	Light responsiveness
Glyma.09G019300.2	TGACG-motif	-1058	-1028	MeJA-responsiveness
Glyma.09G019300.2	CGTCA-motif	-1058	-1028	MeJA-responsiveness
Glyma.09G019300.2	ACE	-898	-868	Light responsiveness
Glyma.09G019300.2	LAMP-element	-643	-613	Light responsiveness
Glyma.09G019300.2	TCA-element	-641	-611	Salicylic acid responsiveness
Glyma.09G019300.2	LTR	-349	-319	Low-temperature responsiveness
Glyma.09G019300.2	MRE	-148	-118	Light responsiveness
Glyma.09G019300.2	GATA-motif	-92	-62	Light responsiveness
Glyma.09G019300.2	Box 4	-36	-6	Light responsiveness
Glyma.09G019300.2	GATA-motif	-15	15	Light responsiveness
Glyma.09G039300.1	P-box	-1993	-1963	Gibberellin-responsiveness
Glyma.09G039300.1	LTR	-1968	-1938	Low-temperature responsiveness
Glyma.09G039300.1	TCT-motif	-1885	-1855	Light responsiveness
Glyma.09G039300.1	Box 4	-1741	-1711	Light responsiveness
Glyma.09G039300.1	GT1-motif	-1682	-1652	Light responsiveness
Glyma.09G039300.1	Box 4	-1595	-1565	Light responsiveness
Glyma.09G039300.1	O2-site	-1507	-1477	Zein metabolism regulation
Glyma.09G039300.1	TCCC-motif	-1475	-1445	Light responsiveness
Glyma.09G039300.1	P-box	-1403	-1373	Gibberellin-responsiveness
Glyma.09G039300.1	ARE	-1333	-1303	Anaerobic induction
Glyma.09G039300.1	MSA-like	-1255	-1225	Cell cycle-responsive
Glyma.09G039300.1	GATA-motif	-1201	-1171	Light responsiveness
Glyma.09G039300.1	CAT-box	-1125	-1095	Meristem expression
Glyma.09G039300.1	A-box	-1065	-1035	sequence conserved in alpha-amylase promoters
Glyma.09G039300.1	AE-box	-635	-605	Light responsiveness
Glyma.09G039300.1	CAT-box	-602	-572	Meristem expression
Glyma.09G039300.1	MBS	-492	-462	Drought-inducibility
Glyma.09G039300.1	circadian	-71	-41	Circadian control
Glyma.09G039300.1	MRE	-21	9	Light responsiveness
Glyma.09G039300.1	CGTCA-motif	-6	24	MeJA-responsiveness
Glyma.09G039300.1	TGACG-motif	-6	24	MeJA-responsiveness
Glyma.10G001400.1	LAMP-element	-1827	-1797	Light responsiveness
Glyma.10G001400.1	Box 4	-1796	-1766	Light responsiveness
Glyma.10G001400.1	TCT-motif	-1710	-1680	Light responsiveness
Glyma.10G001400.1	P-box	-1502	-1472	Gibberellin-responsiveness
Glyma.10G001400.1	ARE	-1424	-1394	Anaerobic induction
Glyma.10G001400.1	TC-rich repeats	-1380	-1350	Defense and stress responsiveness
Glyma.10G001400.1	TCT-motif	-1380	-1350	Light responsiveness
Glyma.10G001400.1	CGTCA-motif	-1249	-1219	MeJA-responsiveness
Glyma.10G001400.1	TGACG-motif	-1249	-1219	MeJA-responsiveness
Glyma.10G001400.1	AuxRR-core	-971	-941	Auxin responsiveness
Glyma.10G001400.1	ARE	-922	-892	Anaerobic induction
Glyma.10G001400.1	CGTCA-motif	-658	-628	MeJA-responsiveness
Glyma.10G001400.1	TGACG-motif	-658	-628	MeJA-responsiveness
Glyma.10G001400.1	AE-box	-622	-592	Light responsiveness
Glyma.10G001400.1	TC-rich repeats	-581	-551	Defense and stress responsiveness
Glyma.10G001400.1	CGTCA-motif	-547	-517	MeJA-responsiveness
Glyma.10G001400.1	TGACG-motif	-547	-517	MeJA-responsiveness
Glyma.10G001400.1	TCT-motif	-508	-478	Light responsiveness
Glyma.10G001400.1	AE-box	-419	-389	Light responsiveness
Glyma.10G001400.1	GCN4_motif	-237	-207	Endosperm expression
Glyma.10G001400.1	3-AF1 binding site	-62	-32	Light responsiveness
Glyma.10G121700.1	Box 4	-1981	-1951	Light responsiveness
Glyma.10G121700.1	ABRE	-1940	-1910	Abscisic acid responsiveness
Glyma.10G121700.1	G-Box	-1940	-1910	Light responsiveness
Glyma.10G121700.1	O2-site	-1866	-1836	Zein metabolism regulation
Glyma.10G121700.1	GATA-motif	-1858	-1828	Light responsiveness
Glyma.10G121700.1	GATA-motif	-1719	-1689	Light responsiveness
Glyma.10G121700.1	3-AF1 binding site	-1451	-1421	Light responsiveness
Glyma.10G121700.1	TCT-motif	-1445	-1415	Light responsiveness
Glyma.10G121700.1	chs-CMA1a	-1443	-1413	Light responsiveness
Glyma.10G121700.1	P-box	-1398	-1368	Gibberellin-responsiveness
Glyma.10G121700.1	GARE-motif	-1388	-1358	Gibberellin-responsiveness
Glyma.10G121700.1	I-box	-1291	-1261	Light responsiveness
Glyma.10G121700.1	ARE	-1094	-1064	Anaerobic induction
Glyma.10G121700.1	GA-motif	-912	-882	Light responsiveness
Glyma.10G121700.1	Box 4	-812	-782	Light responsiveness
Glyma.10G121700.1	ABRE	-782	-752	Abscisic acid responsiveness
Glyma.10G121700.1	G-box	-782	-752	Light responsiveness
Glyma.10G121700.1	Box 4	-663	-633	Light responsiveness
Glyma.10G121700.1	Box 4	-659	-629	Light responsiveness
Glyma.10G121700.1	G-Box	-581	-551	Light responsiveness
Glyma.10G121700.1	ABRE	-580	-550	Abscisic acid responsiveness
Glyma.10G121700.1	G-box	-409	-379	Light responsiveness
Glyma.10G121700.1	ARE	-400	-370	Anaerobic induction
Glyma.10G121700.1	MBS	-233	-203	Drought-inducibility
Glyma.10G238500.1	GA-motif	-1928	-1898	Light responsiveness
Glyma.10G238500.1	MRE	-1799	-1769	Light responsiveness
Glyma.10G238500.1	ARE	-1728	-1698	Anaerobic induction
Glyma.10G238500.1	ARE	-1711	-1681	Anaerobic induction
Glyma.10G238500.1	GA-motif	-1524	-1494	Light responsiveness
Glyma.10G238500.1	Box 4	-1500	-1470	Light responsiveness
Glyma.10G238500.1	Box 4	-1327	-1297	Light responsiveness
Glyma.10G238500.1	ARE	-1252	-1222	Anaerobic induction
Glyma.10G238500.1	MBSI	-1011	-981	Flavonoid biosynthetic genes regulation
Glyma.10G238500.1	TC-rich repeats	-1006	-976	Defense and stress responsiveness
Glyma.10G238500.1	TCA-element	-856	-826	Salicylic acid responsiveness
Glyma.10G238500.1	AE-box	-789	-759	Light responsiveness
Glyma.10G238500.1	CGTCA-motif	-710	-680	MeJA-responsiveness
Glyma.10G238500.1	TGACG-motif	-710	-680	MeJA-responsiveness
Glyma.10G238500.1	G-box	-655	-625	Light responsiveness
Glyma.10G238500.1	ABRE	-613	-583	Abscisic acid responsiveness
Glyma.10G238500.1	G-Box	-613	-583	Light responsiveness
Glyma.10G238500.1	ABRE	-612	-582	Abscisic acid responsiveness
Glyma.10G238500.1	TCT-motif	-488	-458	Light responsiveness
Glyma.10G238500.1	CGTCA-motif	-411	-381	MeJA-responsiveness
Glyma.10G238500.1	TGACG-motif	-411	-381	MeJA-responsiveness
Glyma.10G238500.1	ABRE	-406	-376	Abscisic acid responsiveness
Glyma.10G238500.1	G-Box	-406	-376	Light responsiveness
Glyma.10G238500.1	TCA-element	-257	-227	Salicylic acid responsiveness
Glyma.10G238500.1	Box 4	-226	-196	Light responsiveness
Glyma.10G238500.1	GT1-motif	-181	-151	Light responsiveness
Glyma.10G238500.1	AAAC-motif	-140	-110	Light responsiveness
Glyma.10G238500.1	Box 4	-39	-9	Light responsiveness
Glyma.10G259000.1	CAT-box	-1982	-1952	Meristem expression
Glyma.10G259000.1	Box 4	-1855	-1825	Light responsiveness
Glyma.10G259000.1	Box 4	-1660	-1630	Light responsiveness
Glyma.10G259000.1	Box 4	-1652	-1622	Light responsiveness
Glyma.10G259000.1	P-box	-1355	-1325	Gibberellin-responsiveness
Glyma.10G259000.1	G-box	-1329	-1299	Light responsiveness
Glyma.10G259000.1	GATA-motif	-1147	-1117	Light responsiveness
Glyma.10G259000.1	Sp1	-1018	-988	Light responsiveness
Glyma.10G259000.1	Box 4	-928	-898	Light responsiveness
Glyma.10G259000.1	ABRE	-842	-812	Abscisic acid responsiveness
Glyma.10G259000.1	G-box	-842	-812	Light responsiveness
Glyma.10G259000.1	AE-box	-758	-728	Light responsiveness
Glyma.10G259000.1	ARE	-710	-680	Anaerobic induction
Glyma.10G259000.1	CAT-box	-577	-547	Meristem expression
Glyma.10G259000.1	MBS	-498	-468	Drought-inducibility
Glyma.11G088700.1	MBS	-1921	-1891	Drought-inducibility
Glyma.11G088700.1	MBS	-1857	-1827	Drought-inducibility
Glyma.11G088700.1	ARE	-1702	-1672	Anaerobic induction
Glyma.11G088700.1	P-box	-1682	-1652	Gibberellin-responsiveness
Glyma.11G088700.1	ARE	-1656	-1626	Anaerobic induction
Glyma.11G088700.1	Box 4	-1643	-1613	Light responsiveness
Glyma.11G088700.1	GA-motif	-1312	-1282	Light responsiveness
Glyma.11G088700.1	Box 4	-610	-580	Light responsiveness
Glyma.11G088700.1	ARE	-589	-559	Anaerobic induction
Glyma.11G088700.1	P-box	-521	-491	Gibberellin-responsiveness
Glyma.11G088700.1	TCA-element	-317	-287	Salicylic acid responsiveness
Glyma.11G088700.1	MBS	-111	-81	Drought-inducibility
Glyma.11G088700.1	P-box	-81	-51	Gibberellin-responsiveness
Glyma.11G088700.1	CAT-box	-36	-6	Meristem expression
Glyma.11G126700.1	Box 4	-1982	-1952	Light responsiveness
Glyma.11G126700.1	Box 4	-1978	-1948	Light responsiveness
Glyma.11G126700.1	G-box	-1555	-1525	Light responsiveness
Glyma.11G126700.1	G-Box	-1553	-1523	Light responsiveness
Glyma.11G126700.1	ABRE	-1552	-1522	Abscisic acid responsiveness
Glyma.11G126700.1	Box 4	-1544	-1514	Light responsiveness
Glyma.11G126700.1	TC-rich repeats	-1513	-1483	Defense and stress responsiveness
Glyma.11G126700.1	G-box	-1250	-1220	Light responsiveness
Glyma.11G126700.1	ABRE	-1249	-1219	Abscisic acid responsiveness
Glyma.11G126700.1	Box 4	-1221	-1191	Light responsiveness
Glyma.11G126700.1	Box 4	-1217	-1187	Light responsiveness
Glyma.11G126700.1	Box 4	-1175	-1145	Light responsiveness
Glyma.11G126700.1	TC-rich repeats	-1004	-974	Defense and stress responsiveness
Glyma.11G126700.1	GT1-motif	-956	-926	Light responsiveness
Glyma.11G126700.1	GT1-motif	-955	-925	Light responsiveness
Glyma.11G126700.1	TGACG-motif	-823	-793	MeJA-responsiveness
Glyma.11G126700.1	CGTCA-motif	-823	-793	MeJA-responsiveness
Glyma.11G126700.1	ARE	-803	-773	Anaerobic induction
Glyma.11G126700.1	GARE-motif	-799	-769	Gibberellin-responsiveness
Glyma.11G126700.1	TC-rich repeats	-362	-332	Defense and stress responsiveness
Glyma.11G126700.1	TCT-motif	-358	-328	Light responsiveness
Glyma.11G126700.1	TCT-motif	-47	-17	Light responsiveness
Glyma.11G127400.1	MRE	-1975	-1945	Light responsiveness
Glyma.11G127400.1	ARE	-1937	-1907	Anaerobic induction
Glyma.11G127400.1	LTR	-1852	-1822	Low-temperature responsiveness
Glyma.11G127400.1	TCT-motif	-1693	-1663	Light responsiveness
Glyma.11G127400.1	G-box	-1667	-1637	Light responsiveness
Glyma.11G127400.1	ABRE	-1666	-1636	Abscisic acid responsiveness
Glyma.11G127400.1	ARE	-1653	-1623	Anaerobic induction
Glyma.11G127400.1	ACE	-1593	-1563	Light responsiveness
Glyma.11G127400.1	ABRE	-1593	-1563	Abscisic acid responsiveness
Glyma.11G127400.1	ABRE	-1591	-1561	Abscisic acid responsiveness
Glyma.11G127400.1	G-box	-1591	-1561	Light responsiveness
Glyma.11G127400.1	AuxRR-core	-1570	-1540	Auxin responsiveness
Glyma.11G127400.1	TCA-element	-1438	-1408	Salicylic acid responsiveness
Glyma.11G127400.1	LTR	-1395	-1365	Low-temperature responsiveness
Glyma.11G127400.1	GARE-motif	-1379	-1349	Gibberellin-responsiveness
Glyma.11G127400.1	CGTCA-motif	-1228	-1198	MeJA-responsiveness
Glyma.11G127400.1	TGACG-motif	-1228	-1198	MeJA-responsiveness
Glyma.11G127400.1	AT1-motif	-940	-910	Light responsiveness
Glyma.11G127400.1	G-box	-780	-750	Light responsiveness
Glyma.11G127400.1	ABRE	-779	-749	Abscisic acid responsiveness
Glyma.11G127400.1	O2-site	-750	-720	Zein metabolism regulation
Glyma.11G127400.1	circadian	-708	-678	Circadian control
Glyma.11G127400.1	O2-site	-603	-573	Zein metabolism regulation
Glyma.11G127400.1	GCN4_motif	-596	-566	Endosperm expression
Glyma.11G127400.1	ABRE	-499	-469	Abscisic acid responsiveness
Glyma.11G127400.1	G-box	-499	-469	Light responsiveness
Glyma.11G127400.1	ABRE	-498	-468	Abscisic acid responsiveness
Glyma.11G127400.1	MRE	-436	-406	Light responsiveness
Glyma.11G127400.1	TATC-box	-286	-256	Gibberellin-responsiveness
Glyma.11G127400.1	TCA-element	-64	-34	Salicylic acid responsiveness
Glyma.12G051250.1	Box 4	-1988	-1958	Light responsiveness
Glyma.12G051250.1	GA-motif	-1963	-1933	Light responsiveness
Glyma.12G051250.1	chs-CMA1a	-1955	-1925	Light responsiveness
Glyma.12G051250.1	O2-site	-1900	-1870	Zein metabolism regulation
Glyma.12G051250.1	chs-CMA1a	-1800	-1770	Light responsiveness
Glyma.12G051250.1	ABRE	-1768	-1738	Abscisic acid responsiveness
Glyma.12G051250.1	G-Box	-1768	-1738	Light responsiveness
Glyma.12G051250.1	ABRE	-1767	-1737	Abscisic acid responsiveness
Glyma.12G051250.1	GT1-motif	-1613	-1583	Light responsiveness
Glyma.12G051250.1	GT1-motif	-1600	-1570	Light responsiveness
Glyma.12G051250.1	GT1-motif	-1599	-1569	Light responsiveness
Glyma.12G051250.1	Box 4	-1528	-1498	Light responsiveness
Glyma.12G051250.1	Box 4	-1524	-1494	Light responsiveness
Glyma.12G051250.1	G-Box	-1367	-1337	Light responsiveness
Glyma.12G051250.1	ABRE	-1366	-1336	Abscisic acid responsiveness
Glyma.12G051250.1	TGACG-motif	-1202	-1172	MeJA-responsiveness
Glyma.12G051250.1	CGTCA-motif	-1202	-1172	MeJA-responsiveness
Glyma.12G051250.1	G-box	-1076	-1046	Light responsiveness
Glyma.12G051250.1	G-Box	-1074	-1044	Light responsiveness
Glyma.12G051250.1	ABRE	-1073	-1043	Abscisic acid responsiveness
Glyma.12G051250.1	Box 4	-1065	-1035	Light responsiveness
Glyma.12G051250.1	TGA-element	-904	-874	Auxin responsiveness
Glyma.12G051250.1	P-box	-884	-854	Gibberellin-responsiveness
Glyma.12G051250.1	TCT-motif	-865	-835	Light responsiveness
Glyma.12G051250.1	ARE	-843	-813	Anaerobic induction
Glyma.12G051250.1	TGACG-motif	-818	-788	MeJA-responsiveness
Glyma.12G051250.1	CGTCA-motif	-818	-788	MeJA-responsiveness
Glyma.12G051250.1	ARE	-727	-697	Anaerobic induction
Glyma.12G051250.1	ARE	-473	-443	Anaerobic induction
Glyma.12G051250.1	ATCT-motif	-472	-442	Light responsiveness
Glyma.12G051250.1	TC-rich repeats	-436	-406	Defense and stress responsiveness
Glyma.12G051250.1	GT1-motif	-295	-265	Light responsiveness
Glyma.12G051250.1	O2-site	-211	-181	Zein metabolism regulation
Glyma.12G051250.1	MBS	-134	-104	Drought-inducibility
Glyma.12G051250.1	TCT-motif	-108	-78	Light responsiveness
Glyma.12G052000.2	MRE	-1905	-1875	Light responsiveness
Glyma.12G052000.2	ARE	-1867	-1837	Anaerobic induction
Glyma.12G052000.2	LTR	-1774	-1744	Low-temperature responsiveness
Glyma.12G052000.2	TCT-motif	-1592	-1562	Light responsiveness
Glyma.12G052000.2	G-box	-1566	-1536	Light responsiveness
Glyma.12G052000.2	ABRE	-1565	-1535	Abscisic acid responsiveness
Glyma.12G052000.2	G-box	-1564	-1534	Light responsiveness
Glyma.12G052000.2	ABRE	-1563	-1533	Abscisic acid responsiveness
Glyma.12G052000.2	G-Box	-1563	-1533	Light responsiveness
Glyma.12G052000.2	ABRE	-1562	-1532	Abscisic acid responsiveness
Glyma.12G052000.2	ACE	-1491	-1461	Light responsiveness
Glyma.12G052000.2	ABRE	-1491	-1461	Abscisic acid responsiveness
Glyma.12G052000.2	ABRE	-1489	-1459	Abscisic acid responsiveness
Glyma.12G052000.2	G-box	-1489	-1459	Light responsiveness
Glyma.12G052000.2	AuxRR-core	-1468	-1438	Auxin responsiveness
Glyma.12G052000.2	LTR	-1290	-1260	Low-temperature responsiveness
Glyma.12G052000.2	GARE-motif	-1274	-1244	Gibberellin-responsiveness
Glyma.12G052000.2	ARE	-1225	-1195	Anaerobic induction
Glyma.12G052000.2	TGACG-motif	-1125	-1095	MeJA-responsiveness
Glyma.12G052000.2	CGTCA-motif	-1125	-1095	MeJA-responsiveness
Glyma.12G052000.2	ARE	-915	-885	Anaerobic induction
Glyma.12G052000.2	G-box	-655	-625	Light responsiveness
Glyma.12G052000.2	ABRE	-654	-624	Abscisic acid responsiveness
Glyma.12G052000.2	O2-site	-625	-595	Zein metabolism regulation
Glyma.12G052000.2	circadian	-583	-553	Circadian control
Glyma.13G000732.1	TCA-element	-1893	-1863	Salicylic acid responsiveness
Glyma.13G000732.1	ABRE	-1815	-1785	Abscisic acid responsiveness
Glyma.13G000732.1	G-box	-1815	-1785	Light responsiveness
Glyma.13G000732.1	CGTCA-motif	-1813	-1783	MeJA-responsiveness
Glyma.13G000732.1	TGACG-motif	-1813	-1783	MeJA-responsiveness
Glyma.13G000732.1	CGTCA-motif	-1800	-1770	MeJA-responsiveness
Glyma.13G000732.1	TGACG-motif	-1800	-1770	MeJA-responsiveness
Glyma.13G000732.1	TC-rich repeats	-1796	-1766	Defense and stress responsiveness
Glyma.13G000732.1	TCCC-motif	-1736	-1706	Light responsiveness
Glyma.13G000732.1	TGA-element	-1684	-1654	Auxin responsiveness
Glyma.13G000732.1	CGTCA-motif	-1600	-1570	MeJA-responsiveness
Glyma.13G000732.1	TGACG-motif	-1600	-1570	MeJA-responsiveness
Glyma.13G000732.1	CAT-box	-1525	-1495	Meristem expression
Glyma.13G000732.1	G-box	-1495	-1465	Light responsiveness
Glyma.13G000732.1	ABRE	-1480	-1450	Abscisic acid responsiveness
Glyma.13G000732.1	G-Box	-1480	-1450	Light responsiveness
Glyma.13G000732.1	P-box	-1418	-1388	Gibberellin-responsiveness
Glyma.13G000732.1	MBS	-1287	-1257	Drought-inducibility
Glyma.13G000732.1	P-box	-1171	-1141	Gibberellin-responsiveness
Glyma.13G000732.1	G-box	-750	-720	Light responsiveness
Glyma.13G000732.1	GC-motif	-671	-641	Anaerobic induction
Glyma.13G000732.1	CGTCA-motif	-628	-598	MeJA-responsiveness
Glyma.13G000732.1	TGACG-motif	-628	-598	MeJA-responsiveness
Glyma.13G000732.1	G-Box	-367	-337	Light responsiveness
Glyma.13G000732.1	ABRE	-366	-336	Abscisic acid responsiveness
Glyma.13G000732.1	GT1-motif	-61	-31	Light responsiveness
Glyma.13G211200.1	Box 4	-1918	-1888	Light responsiveness
Glyma.13G211200.1	GCN4_motif	-1909	-1879	Endosperm expression
Glyma.13G211200.1	GATA-motif	-1892	-1862	Light responsiveness
Glyma.13G211200.1	GCN4_motif	-1852	-1822	Endosperm expression
Glyma.13G211200.1	ARE	-1752	-1722	Anaerobic induction
Glyma.13G211200.1	Box 4	-1670	-1640	Light responsiveness
Glyma.13G211200.1	CGTCA-motif	-1576	-1546	MeJA-responsiveness
Glyma.13G211200.1	TGACG-motif	-1576	-1546	MeJA-responsiveness
Glyma.13G211200.1	Box 4	-1556	-1526	Light responsiveness
Glyma.13G211200.1	ABRE	-1455	-1425	Abscisic acid responsiveness
Glyma.13G211200.1	G-box	-1455	-1425	Light responsiveness
Glyma.13G211200.1	MRE	-1241	-1211	Light responsiveness
Glyma.13G211200.1	Box 4	-925	-895	Light responsiveness
Glyma.13G211200.1	Box 4	-919	-889	Light responsiveness
Glyma.13G211200.1	TATC-box	-740	-710	Gibberellin-responsiveness
Glyma.13G211200.1	G-Box	-689	-659	Light responsiveness
Glyma.13G211200.1	ABRE	-688	-658	Abscisic acid responsiveness
Glyma.13G211200.1	MBSI	-676	-646	Flavonoid biosynthetic genes regulation
Glyma.13G211200.1	TGA-element	-611	-581	Auxin responsiveness
Glyma.13G211200.1	TCT-motif	-387	-357	Light responsiveness
Glyma.13G211200.1	AE-box	-326	-296	Light responsiveness
Glyma.13G211200.1	GATA-motif	-280	-250	Light responsiveness
Glyma.13G211200.1	chs-CMA1a	-261	-231	Light responsiveness
Glyma.13G211200.1	MBS	-167	-137	Drought-inducibility
Glyma.13G211200.1	TCT-motif	-87	-57	Light responsiveness
Glyma.13G341600.1	Box 4	-1888	-1858	Light responsiveness
Glyma.13G341600.1	Box 4	-1697	-1667	Light responsiveness
Glyma.13G341600.1	G-box	-1641	-1611	Light responsiveness
Glyma.13G341600.1	ABRE	-1640	-1610	Abscisic acid responsiveness
Glyma.13G341600.1	G-box	-1640	-1610	Light responsiveness
Glyma.13G341600.1	ABRE	-1639	-1609	Abscisic acid responsiveness
Glyma.13G341600.1	Box 4	-1609	-1579	Light responsiveness
Glyma.13G341600.1	GA-motif	-1573	-1543	Light responsiveness
Glyma.13G341600.1	AT1-motif	-1476	-1446	Light responsiveness
Glyma.13G341600.1	Box 4	-1420	-1390	Light responsiveness
Glyma.13G341600.1	ABRE	-1235	-1205	Abscisic acid responsiveness
Glyma.13G341600.1	G-box	-1235	-1205	Light responsiveness
Glyma.13G341600.1	ARE	-1151	-1121	Anaerobic induction
Glyma.13G341600.1	TC-rich repeats	-1128	-1098	Defense and stress responsiveness
Glyma.13G341600.1	TGA-element	-1106	-1076	Auxin responsiveness
Glyma.13G341600.1	Box 4	-979	-949	Light responsiveness
Glyma.13G341600.1	Box 4	-975	-945	Light responsiveness
Glyma.13G341600.1	TATC-box	-968	-938	Gibberellin-responsiveness
Glyma.13G341600.1	ABRE	-888	-858	Abscisic acid responsiveness
Glyma.13G341600.1	G-box	-888	-858	Light responsiveness
Glyma.13G341600.1	GA-motif	-863	-833	Light responsiveness
Glyma.13G341600.1	Box 4	-603	-573	Light responsiveness
Glyma.13G341600.1	GATA-motif	-554	-524	Light responsiveness
Glyma.13G341600.1	GA-motif	-481	-451	Light responsiveness
Glyma.13G341600.1	TC-rich repeats	-448	-418	Defense and stress responsiveness
Glyma.13G341600.1	Box 4	-408	-378	Light responsiveness
Glyma.13G341600.1	ACE	-70	-40	Light responsiveness
Glyma.13G341600.1	G-box	-68	-38	Light responsiveness
Glyma.13G341600.1	ABRE	-67	-37	Abscisic acid responsiveness
Glyma.13G344100.3	TCA-element	-1936	-1906	Salicylic acid responsiveness
Glyma.13G344100.3	ABRE	-1863	-1833	Abscisic acid responsiveness
Glyma.13G344100.3	G-Box	-1863	-1833	Light responsiveness
Glyma.13G344100.3	Box 4	-1829	-1799	Light responsiveness
Glyma.13G344100.3	TC-rich repeats	-1559	-1529	Defense and stress responsiveness
Glyma.13G344100.3	MRE	-1434	-1404	Light responsiveness
Glyma.13G344100.3	HD-Zip 1	-1138	-1108	Differentiation of the palisade mesophyll cells
Glyma.13G344100.3	TC-rich repeats	-1048	-1018	Defense and stress responsiveness
Glyma.13G344100.3	Box 4	-1007	-977	Light responsiveness
Glyma.13G344100.3	Box 4	-998	-968	Light responsiveness
Glyma.13G344100.3	circadian	-801	-771	Circadian control
Glyma.13G344100.3	GT1-motif	-751	-721	Light responsiveness
Glyma.13G344100.3	GARE-motif	-732	-702	Gibberellin-responsiveness
Glyma.13G344100.3	ARE	-338	-308	Anaerobic induction
Glyma.13G344100.3	ARE	-125	-95	Anaerobic induction
Glyma.13G344100.3	MBSI	-100	-70	Flavonoid biosynthetic genes regulation
Glyma.13G344100.3	ARE	-87	-57	Anaerobic induction
Glyma.13G344100.3	CGTCA-motif	-63	-33	MeJA-responsiveness
Glyma.13G344100.3	TGACG-motif	-63	-33	MeJA-responsiveness
Glyma.13G344100.3	ATCT-motif	-33	-3	Light responsiveness
Glyma.14G000400.1	GATA-motif	-1955	-1925	Light responsiveness
Glyma.14G000400.1	LTR	-1916	-1886	Low-temperature responsiveness
Glyma.14G000400.1	chs-CMA2b	-1758	-1728	Light responsiveness
Glyma.14G000400.1	I-box	-1680	-1650	Light responsiveness
Glyma.14G000400.1	TCA-element	-1619	-1589	Salicylic acid responsiveness
Glyma.14G000400.1	TGACG-motif	-1597	-1567	MeJA-responsiveness
Glyma.14G000400.1	CGTCA-motif	-1597	-1567	MeJA-responsiveness
Glyma.14G000400.1	GATA-motif	-1584	-1554	Light responsiveness
Glyma.14G000400.1	MBS	-1496	-1466	Drought-inducibility
Glyma.14G000400.1	MBS	-1463	-1433	Drought-inducibility
Glyma.14G000400.1	GT1-motif	-1442	-1412	Light responsiveness
Glyma.14G000400.1	GARE-motif	-1410	-1380	Gibberellin-responsiveness
Glyma.14G000400.1	chs-CMA2a	-1291	-1261	Light responsiveness
Glyma.14G000400.1	AE-box	-1168	-1138	Light responsiveness
Glyma.14G000400.1	GT1-motif	-964	-934	Light responsiveness
Glyma.14G000400.1	TGACG-motif	-852	-822	MeJA-responsiveness
Glyma.14G000400.1	CGTCA-motif	-852	-822	MeJA-responsiveness
Glyma.14G000400.1	TCT-motif	-784	-754	Light responsiveness
Glyma.14G000400.1	Box 4	-670	-640	Light responsiveness
Glyma.14G000400.1	GATA-motif	-650	-620	Light responsiveness
Glyma.14G000400.1	GATA-motif	-645	-615	Light responsiveness
Glyma.14G000400.1	GT1-motif	-270	-240	Light responsiveness
Glyma.14G000400.1	ARE	-181	-151	Anaerobic induction
Glyma.14G000400.1	TCT-motif	-137	-107	Light responsiveness
Glyma.14G000400.1	MBS	-108	-78	Drought-inducibility
Glyma.14G000400.1	TATC-box	-17	13	Gibberellin-responsiveness
Glyma.14G043900.1	ATCT-motif	-1786	-1756	Light responsiveness
Glyma.14G043900.1	CGTCA-motif	-1515	-1485	MeJA-responsiveness
Glyma.14G043900.1	TGACG-motif	-1515	-1485	MeJA-responsiveness
Glyma.14G043900.1	chs-CMA1a	-1437	-1407	Light responsiveness
Glyma.14G043900.1	LTR	-1233	-1203	Low-temperature responsiveness
Glyma.14G043900.1	ABRE	-1179	-1149	Abscisic acid responsiveness
Glyma.14G043900.1	TC-rich repeats	-1048	-1018	Defense and stress responsiveness
Glyma.14G043900.1	ARE	-1042	-1012	Anaerobic induction
Glyma.14G043900.1	ABRE	-912	-882	Abscisic acid responsiveness
Glyma.14G043900.1	ABRE	-910	-880	Abscisic acid responsiveness
Glyma.14G043900.1	G-box	-910	-880	Light responsiveness
Glyma.14G043900.1	TC-rich repeats	-907	-877	Defense and stress responsiveness
Glyma.14G043900.1	TCT-motif	-907	-877	Light responsiveness
Glyma.14G043900.1	CGTCA-motif	-831	-801	MeJA-responsiveness
Glyma.14G043900.1	TGACG-motif	-831	-801	MeJA-responsiveness
Glyma.14G043900.1	MSA-like	-818	-788	Cell cycle-responsive
Glyma.14G043900.1	O2-site	-806	-776	Zein metabolism regulation
Glyma.14G043900.1	CGTCA-motif	-804	-774	MeJA-responsiveness
Glyma.14G043900.1	TGACG-motif	-804	-774	MeJA-responsiveness
Glyma.14G043900.1	G-box	-803	-773	Light responsiveness
Glyma.14G043900.1	ABRE	-802	-772	Abscisic acid responsiveness
Glyma.14G043900.1	Sp1	-721	-691	Light responsiveness
Glyma.14G043900.1	GC-motif	-636	-606	Anaerobic induction
Glyma.14G043900.1	chs-CMA1a	-480	-450	Light responsiveness
Glyma.14G043900.1	Box 4	-398	-368	Light responsiveness
Glyma.14G043900.1	MRE	-342	-312	Light responsiveness
Glyma.14G043900.1	GATA-motif	-41	-11	Light responsiveness
Glyma.15G002100.2	GA-motif	-1578	-1548	Light responsiveness
Glyma.15G002100.2	ABRE	-1283	-1253	Abscisic acid responsiveness
Glyma.15G002100.2	G-box	-1283	-1253	Light responsiveness
Glyma.15G002100.2	ARE	-1043	-1013	Anaerobic induction
Glyma.15G002100.2	ABRE	-1036	-1006	Abscisic acid responsiveness
Glyma.15G002100.2	G-Box	-1036	-1006	Light responsiveness
Glyma.15G002100.2	chs-CMA1a	-1011	-981	Light responsiveness
Glyma.15G002100.2	GA-motif	-878	-848	Light responsiveness
Glyma.15G002100.2	TCCC-motif	-811	-781	Light responsiveness
Glyma.15G002100.2	Box 4	-712	-682	Light responsiveness
Glyma.15G002100.2	GT1-motif	-234	-204	Light responsiveness
Glyma.15G002100.2	MRE	-89	-59	Light responsiveness
Glyma.15G002100.2	ATCT-motif	-62	-32	Light responsiveness
Glyma.15G002100.2	I-box	-48	-18	Light responsiveness
Glyma.15G029900.1	TGACG-motif	-1861	-1831	MeJA-responsiveness
Glyma.15G029900.1	CGTCA-motif	-1861	-1831	MeJA-responsiveness
Glyma.15G029900.1	ARE	-1812	-1782	Anaerobic induction
Glyma.15G029900.1	CAT-box	-1763	-1733	Meristem expression
Glyma.15G029900.1	O2-site	-1579	-1549	Zein metabolism regulation
Glyma.15G029900.1	P-box	-1382	-1352	Gibberellin-responsiveness
Glyma.15G029900.1	Gap-box	-1352	-1322	Light responsiveness
Glyma.15G029900.1	AE-box	-1284	-1254	Light responsiveness
Glyma.15G029900.1	MBS	-1272	-1242	Drought-inducibility
Glyma.15G029900.1	GARE-motif	-1257	-1227	Gibberellin-responsiveness
Glyma.15G029900.1	GT1-motif	-1172	-1142	Light responsiveness
Glyma.15G029900.1	GT1-motif	-1171	-1141	Light responsiveness
Glyma.15G029900.1	circadian	-1128	-1098	Circadian control
Glyma.15G029900.1	TGA-element	-936	-906	Auxin responsiveness
Glyma.15G029900.1	Box 4	-867	-837	Light responsiveness
Glyma.15G029900.1	ARE	-861	-831	Anaerobic induction
Glyma.15G029900.1	ABRE	-841	-811	Abscisic acid responsiveness
Glyma.15G029900.1	G-Box	-841	-811	Light responsiveness
Glyma.15G029900.1	ABRE	-840	-810	Abscisic acid responsiveness
Glyma.15G029900.1	GT1-motif	-716	-686	Light responsiveness
Glyma.15G029900.1	TCCC-motif	-508	-478	Light responsiveness
Glyma.15G029900.1	ARE	-478	-448	Anaerobic induction
Glyma.15G029900.1	TC-rich repeats	-396	-366	Defense and stress responsiveness
Glyma.15G029900.1	ABRE	-385	-355	Abscisic acid responsiveness
Glyma.15G029900.1	G-Box	-385	-355	Light responsiveness
Glyma.15G029900.1	AE-box	-314	-284	Light responsiveness
Glyma.15G029900.1	ARE	-119	-89	Anaerobic induction
Glyma.15G030200.1	TGA-element	-1947	-1917	Auxin responsiveness
Glyma.15G030200.1	MRE	-1850	-1820	Light responsiveness
Glyma.15G030200.1	O2-site	-1690	-1660	Zein metabolism regulation
Glyma.15G030200.1	ABRE	-1689	-1659	Abscisic acid responsiveness
Glyma.15G030200.1	G-box	-1689	-1659	Light responsiveness
Glyma.15G030200.1	TGACG-motif	-1687	-1657	MeJA-responsiveness
Glyma.15G030200.1	CGTCA-motif	-1687	-1657	MeJA-responsiveness
Glyma.15G030200.1	ARE	-1533	-1503	Anaerobic induction
Glyma.15G030200.1	TGA-element	-1374	-1344	Auxin responsiveness
Glyma.15G030200.1	CAT-box	-1360	-1330	Meristem expression
Glyma.15G030200.1	ARE	-1287	-1257	Anaerobic induction
Glyma.15G030200.1	G-box	-1184	-1154	Light responsiveness
Glyma.15G030200.1	O2-site	-1163	-1133	Zein metabolism regulation
Glyma.15G030200.1	Box 4	-1100	-1070	Light responsiveness
Glyma.15G030200.1	TGACG-motif	-1095	-1065	MeJA-responsiveness
Glyma.15G030200.1	CGTCA-motif	-1095	-1065	MeJA-responsiveness
Glyma.15G030200.1	G-box	-1094	-1064	Light responsiveness
Glyma.15G030200.1	ABRE	-1093	-1063	Abscisic acid responsiveness
Glyma.15G030200.1	O2-site	-1054	-1024	Zein metabolism regulation
Glyma.15G030200.1	O2-site	-1030	-1000	Zein metabolism regulation
Glyma.15G030200.1	ABRE	-1029	-999	Abscisic acid responsiveness
Glyma.15G030200.1	G-box	-1029	-999	Light responsiveness
Glyma.15G030200.1	TGACG-motif	-1027	-997	MeJA-responsiveness
Glyma.15G030200.1	CGTCA-motif	-1027	-997	MeJA-responsiveness
Glyma.15G030200.1	chs-CMA2a	-1022	-992	Light responsiveness
Glyma.15G030200.1	TGA-element	-1002	-972	Auxin responsiveness
Glyma.15G030200.1	GA-motif	-956	-926	Light responsiveness
Glyma.15G030200.1	Box 4	-899	-869	Light responsiveness
Glyma.15G030200.1	G-Box	-702	-672	Light responsiveness
Glyma.15G030200.1	ABRE	-701	-671	Abscisic acid responsiveness
Glyma.15G030200.1	HD-Zip 1	-55	-25	Differentiation of the palisade mesophyll cells
Glyma.15G032800.1	HD-Zip 1	-1679	-1649	Differentiation of the palisade mesophyll cells
Glyma.15G032800.1	GT1-motif	-1650	-1620	Light responsiveness
Glyma.15G032800.1	Box 4	-1578	-1548	Light responsiveness
Glyma.15G032800.1	Box 4	-1504	-1474	Light responsiveness
Glyma.15G032800.1	Box 4	-1448	-1418	Light responsiveness
Glyma.15G032800.1	TCA-element	-1294	-1264	Salicylic acid responsiveness
Glyma.15G032800.1	AT1-motif	-1276	-1246	Light responsiveness
Glyma.15G032800.1	I-box	-1248	-1218	Light responsiveness
Glyma.15G032800.1	I-box	-1175	-1145	Light responsiveness
Glyma.15G032800.1	ABRE	-1089	-1059	Abscisic acid responsiveness
Glyma.15G032800.1	G-box	-1089	-1059	Light responsiveness
Glyma.15G032800.1	Box 4	-1009	-979	Light responsiveness
Glyma.15G032800.1	Box 4	-914	-884	Light responsiveness
Glyma.15G032800.1	GA-motif	-829	-799	Light responsiveness
Glyma.15G032800.1	LTR	-806	-776	Low-temperature responsiveness
Glyma.15G032800.1	GATA-motif	-562	-532	Light responsiveness
Glyma.15G032800.1	GARE-motif	-557	-527	Gibberellin-responsiveness
Glyma.15G032800.1	TCT-motif	-508	-478	Light responsiveness
Glyma.15G032800.1	Box 4	-405	-375	Light responsiveness
Glyma.15G032800.1	AE-box	-356	-326	Light responsiveness
Glyma.15G032800.1	I-box	-334	-304	Light responsiveness
Glyma.15G032800.1	CGTCA-motif	-209	-179	MeJA-responsiveness
Glyma.15G032800.1	TGACG-motif	-209	-179	MeJA-responsiveness
Glyma.15G101500.2	Box 4	-1959	-1929	Light responsiveness
Glyma.15G101500.2	Box 4	-1866	-1836	Light responsiveness
Glyma.15G101500.2	TC-rich repeats	-1708	-1678	Defense and stress responsiveness
Glyma.15G101500.2	ARE	-1698	-1668	Anaerobic induction
Glyma.15G101500.2	ABRE	-1540	-1510	Abscisic acid responsiveness
Glyma.15G101500.2	G-box	-1540	-1510	Light responsiveness
Glyma.15G101500.2	TGACG-motif	-1538	-1508	MeJA-responsiveness
Glyma.15G101500.2	CGTCA-motif	-1538	-1508	MeJA-responsiveness
Glyma.15G101500.2	Box 4	-1450	-1420	Light responsiveness
Glyma.15G101500.2	MBS	-1324	-1294	Drought-inducibility
Glyma.15G101500.2	LTR	-1284	-1254	Low-temperature responsiveness
Glyma.15G101500.2	GT1-motif	-1121	-1091	Light responsiveness
Glyma.15G101500.2	Box 4	-1010	-980	Light responsiveness
Glyma.15G101500.2	GATA-motif	-959	-929	Light responsiveness
Glyma.15G101500.2	O2-site	-619	-589	Zein metabolism regulation
Glyma.15G101500.2	G-box	-618	-588	Light responsiveness
Glyma.15G101500.2	GATA-motif	-569	-539	Light responsiveness
Glyma.15G101500.2	P-box	-563	-533	Gibberellin-responsiveness
Glyma.15G101500.2	TGA-element	-539	-509	Auxin responsiveness
Glyma.15G101500.2	LTR	-429	-399	Low-temperature responsiveness
Glyma.15G101500.2	GATA-motif	-281	-251	Light responsiveness
Glyma.15G101500.2	chs-CMA1a	-262	-232	Light responsiveness
Glyma.15G101500.2	GA-motif	-109	-79	Light responsiveness
Glyma.15G125400.1	CGTCA-motif	-1828	-1798	MeJA-responsiveness
Glyma.15G125400.1	TGACG-motif	-1828	-1798	MeJA-responsiveness
Glyma.15G125400.1	ARE	-1744	-1714	Anaerobic induction
Glyma.15G125400.1	chs-CMA1a	-1740	-1710	Light responsiveness
Glyma.15G125400.1	GCN4_motif	-1640	-1610	Endosperm expression
Glyma.15G125400.1	chs-CMA2a	-1636	-1606	Light responsiveness
Glyma.15G125400.1	Box 4	-1603	-1573	Light responsiveness
Glyma.15G125400.1	AE-box	-1352	-1322	Light responsiveness
Glyma.15G125400.1	GA-motif	-1288	-1258	Light responsiveness
Glyma.15G125400.1	circadian	-1225	-1195	Circadian control
Glyma.15G125400.1	AE-box	-1144	-1114	Light responsiveness
Glyma.15G125400.1	chs-CMA1a	-852	-822	Light responsiveness
Glyma.15G125400.1	GT1-motif	-199	-169	Light responsiveness
Glyma.15G125400.1	MRE	-155	-125	Light responsiveness
Glyma.15G125400.1	GATA-motif	-98	-68	Light responsiveness
Glyma.15G125400.1	GATA-motif	-15	15	Light responsiveness
Glyma.15G125500.1	ABRE	-1992	-1962	Abscisic acid responsiveness
Glyma.15G125500.1	G-box	-1992	-1962	Light responsiveness
Glyma.15G125500.1	TGA-element	-1989	-1959	Auxin responsiveness
Glyma.15G125500.1	TCT-motif	-1904	-1874	Light responsiveness
Glyma.15G125500.1	Box 4	-1573	-1543	Light responsiveness
Glyma.15G125500.1	circadian	-1301	-1271	Circadian control
Glyma.15G125500.1	TC-rich repeats	-1125	-1095	Defense and stress responsiveness
Glyma.15G125500.1	ACE	-1120	-1090	Light responsiveness
Glyma.15G125500.1	Box 4	-1082	-1052	Light responsiveness
Glyma.15G125500.1	chs-CMA1a	-1070	-1040	Light responsiveness
Glyma.15G125500.1	AE-box	-1016	-986	Light responsiveness
Glyma.15G125500.1	Box 4	-1004	-974	Light responsiveness
Glyma.15G125500.1	GT1-motif	-973	-943	Light responsiveness
Glyma.15G125500.1	CAT-box	-965	-935	Meristem expression
Glyma.15G125500.1	TC-rich repeats	-913	-883	Defense and stress responsiveness
Glyma.15G125500.1	Box 4	-882	-852	Light responsiveness
Glyma.15G125500.1	Box 4	-757	-727	Light responsiveness
Glyma.15G125500.1	CGTCA-motif	-660	-630	MeJA-responsiveness
Glyma.15G125500.1	TGACG-motif	-660	-630	MeJA-responsiveness
Glyma.15G125500.1	O2-site	-607	-577	Zein metabolism regulation
Glyma.15G125500.1	MRE	-590	-560	Light responsiveness
Glyma.15G125500.1	GCN4_motif	-478	-448	Endosperm expression
Glyma.15G125500.1	GT1-motif	-456	-426	Light responsiveness
Glyma.15G125500.1	O2-site	-326	-296	Zein metabolism regulation
Glyma.15G144500.1	AuxRR-core	-1984	-1954	Auxin responsiveness
Glyma.15G144500.1	TGACG-motif	-1978	-1948	MeJA-responsiveness
Glyma.15G144500.1	CGTCA-motif	-1978	-1948	MeJA-responsiveness
Glyma.15G144500.1	GCN4_motif	-1873	-1843	Endosperm expression
Glyma.15G144500.1	TGACG-motif	-1803	-1773	MeJA-responsiveness
Glyma.15G144500.1	CGTCA-motif	-1803	-1773	MeJA-responsiveness
Glyma.15G144500.1	Box 4	-1606	-1576	Light responsiveness
Glyma.15G144500.1	Box 4	-1521	-1491	Light responsiveness
Glyma.15G144500.1	ARE	-1407	-1377	Anaerobic induction
Glyma.15G144500.1	AT1-motif	-1292	-1262	Light responsiveness
Glyma.15G144500.1	TGA-element	-1208	-1178	Auxin responsiveness
Glyma.15G144500.1	TC-rich repeats	-1144	-1114	Defense and stress responsiveness
Glyma.15G144500.1	I-box	-1033	-1003	Light responsiveness
Glyma.15G144500.1	MBSI	-984	-954	Flavonoid biosynthetic genes regulation
Glyma.15G144500.1	CAT-box	-910	-880	Meristem expression
Glyma.15G144500.1	A-box	-852	-822	sequence conserved in alpha-amylase promoters
Glyma.15G144500.1	ARE	-718	-688	Anaerobic induction
Glyma.15G144500.1	MBS	-694	-664	Drought-inducibility
Glyma.15G144500.1	GT1-motif	-592	-562	Light responsiveness
Glyma.15G144500.1	ABRE	-553	-523	Abscisic acid responsiveness
Glyma.15G144500.1	G-box	-553	-523	Light responsiveness
Glyma.15G144500.1	ABRE	-552	-522	Abscisic acid responsiveness
Glyma.15G144500.1	TC-rich repeats	-550	-520	Defense and stress responsiveness
Glyma.15G144500.1	AE-box	-493	-463	Light responsiveness
Glyma.15G144500.1	AuxRR-core	-240	-210	Auxin responsiveness
Glyma.15G144500.1	LAMP-element	-187	-157	Light responsiveness
Glyma.15G144500.1	chs-CMA1a	-115	-85	Light responsiveness
Glyma.15G144500.1	Gap-box	-64	-34	Light responsiveness
Glyma.15G144500.1	GARE-motif	-3	27	Gibberellin-responsiveness
Glyma.15G184200.1	G-box	-1828	-1798	Light responsiveness
Glyma.15G184200.1	G-box	-1657	-1627	Light responsiveness
Glyma.15G184200.1	TCT-motif	-1622	-1592	Light responsiveness
Glyma.15G184200.1	ARE	-1545	-1515	Anaerobic induction
Glyma.15G184200.1	ARE	-1142	-1112	Anaerobic induction
Glyma.15G184200.1	MRE	-950	-920	Light responsiveness
Glyma.15G184200.1	TCT-motif	-893	-863	Light responsiveness
Glyma.15G184200.1	ATCT-motif	-849	-819	Light responsiveness
Glyma.15G184200.1	P-box	-486	-456	Gibberellin-responsiveness
Glyma.15G184200.1	TCT-motif	-283	-253	Light responsiveness
Glyma.15G184200.1	Box 4	-224	-194	Light responsiveness
Glyma.15G184200.1	GA-motif	-146	-116	Light responsiveness
Glyma.18G154100.1	ABRE	-1956	-1926	Abscisic acid responsiveness
Glyma.18G154100.1	G-box	-1955	-1925	Light responsiveness
Glyma.18G154100.1	ABRE	-1954	-1924	Abscisic acid responsiveness
Glyma.18G154100.1	G-box	-1954	-1924	Light responsiveness
Glyma.18G154100.1	ABRE	-1953	-1923	Abscisic acid responsiveness
Glyma.18G154100.1	MBS	-1940	-1910	Drought-inducibility
Glyma.18G154100.1	ABRE	-1931	-1901	Abscisic acid responsiveness
Glyma.18G154100.1	G-box	-1931	-1901	Light responsiveness
Glyma.18G154100.1	ABRE	-1929	-1899	Abscisic acid responsiveness
Glyma.18G154100.1	G-box	-1929	-1899	Light responsiveness
Glyma.18G154100.1	ABRE	-1928	-1898	Abscisic acid responsiveness
Glyma.18G154100.1	GATA-motif	-1826	-1796	Light responsiveness
Glyma.18G154100.1	circadian	-1802	-1772	Circadian control
Glyma.18G154100.1	ARE	-1671	-1641	Anaerobic induction
Glyma.18G154100.1	G-box	-1613	-1583	Light responsiveness
Glyma.18G154100.1	TCT-motif	-1474	-1444	Light responsiveness
Glyma.18G154100.1	RY-element	-1434	-1404	Seed-specific regulation
Glyma.18G154100.1	MRE	-1223	-1193	Light responsiveness
Glyma.18G154100.1	GCN4_motif	-1196	-1166	Endosperm expression
Glyma.18G154100.1	Box 4	-1105	-1075	Light responsiveness
Glyma.18G154100.1	MBS	-1095	-1065	Drought-inducibility
Glyma.18G154100.1	MBS	-1033	-1003	Drought-inducibility
Glyma.18G154100.1	ARE	-938	-908	Anaerobic induction
Glyma.18G154100.1	Box 4	-823	-793	Light responsiveness
Glyma.18G154100.1	ARE	-790	-760	Anaerobic induction
Glyma.18G154100.1	P-box	-761	-731	Gibberellin-responsiveness
Glyma.18G154100.1	CGTCA-motif	-756	-726	MeJA-responsiveness
Glyma.18G154100.1	TGACG-motif	-756	-726	MeJA-responsiveness
Glyma.18G154100.1	AE-box	-717	-687	Light responsiveness
Glyma.18G154100.1	TCT-motif	-708	-678	Light responsiveness
Glyma.18G154100.1	CGTCA-motif	-512	-482	MeJA-responsiveness
Glyma.18G154100.1	TGACG-motif	-512	-482	MeJA-responsiveness
Glyma.18G154100.1	TCA-element	-432	-402	Salicylic acid responsiveness
Glyma.18G154100.1	GCN4_motif	-343	-313	Endosperm expression
Glyma.18G154100.1	AE-box	-204	-174	Light responsiveness
Glyma.18G154100.1	MBS	-196	-166	Drought-inducibility
Glyma.18G154100.1	GCN4_motif	-16	14	Endosperm expression
Glyma.18G179400.1	ARE	-1920	-1890	Anaerobic induction
Glyma.18G179400.1	MBS	-1827	-1797	Drought-inducibility
Glyma.18G179400.1	G-box	-1640	-1610	Light responsiveness
Glyma.18G179400.1	AE-box	-1530	-1500	Light responsiveness
Glyma.18G179400.1	ACE	-1447	-1417	Light responsiveness
Glyma.18G179400.1	TGA-element	-1437	-1407	Auxin responsiveness
Glyma.18G179400.1	TCT-motif	-1215	-1185	Light responsiveness
Glyma.18G179400.1	TC-rich repeats	-665	-635	Defense and stress responsiveness
Glyma.18G179400.1	Box 4	-590	-560	Light responsiveness
Glyma.18G179400.1	TGA-element	-258	-228	Auxin responsiveness
Glyma.18G179400.1	TGACG-motif	-145	-115	MeJA-responsiveness
Glyma.18G179400.1	CGTCA-motif	-145	-115	MeJA-responsiveness
Glyma.18G179400.1	ABRE	-137	-107	Abscisic acid responsiveness
Glyma.18G179400.1	G-box	-137	-107	Light responsiveness
Glyma.18G179400.1	ABRE	-136	-106	Abscisic acid responsiveness
Glyma.18G179400.1	GARE-motif	-23	7	Gibberellin-responsiveness
Glyma.19G139100.1	G-box	-1802	-1772	Light responsiveness
Glyma.19G139100.1	ARE	-1716	-1686	Anaerobic induction
Glyma.19G139100.1	I-box	-1228	-1198	Light responsiveness
Glyma.19G139100.1	3-AF1 binding site	-996	-966	Light responsiveness
Glyma.19G139100.1	GATA-motif	-901	-871	Light responsiveness
Glyma.19G139100.1	ATCT-motif	-900	-870	Light responsiveness
Glyma.19G139100.1	ARE	-878	-848	Anaerobic induction
Glyma.19G139100.1	TC-rich repeats	-876	-846	Defense and stress responsiveness
Glyma.19G139100.1	CAT-box	-857	-827	Meristem expression
Glyma.19G139100.1	TCA-element	-823	-793	Salicylic acid responsiveness
Glyma.19G139100.1	ABRE	-761	-731	Abscisic acid responsiveness
Glyma.19G139100.1	G-box	-761	-731	Light responsiveness
Glyma.19G139100.1	CGTCA-motif	-751	-721	MeJA-responsiveness
Glyma.19G139100.1	TGACG-motif	-751	-721	MeJA-responsiveness
Glyma.19G139100.1	Box 4	-544	-514	Light responsiveness
Glyma.19G139100.1	MBS	-206	-176	Drought-inducibility
Glyma.19G139100.1	MBS	-133	-103	Drought-inducibility
Glyma.19G139100.1	ARE	-37	-7	Anaerobic induction
Glyma.20G024700.1	TCT-motif	-1890	-1860	Light responsiveness
Glyma.20G024700.1	CGTCA-motif	-1609	-1579	MeJA-responsiveness
Glyma.20G024700.1	TGACG-motif	-1609	-1579	MeJA-responsiveness
Glyma.20G024700.1	GATA-motif	-1567	-1537	Light responsiveness
Glyma.20G024700.1	GT1-motif	-1544	-1514	Light responsiveness
Glyma.20G024700.1	Box 4	-1524	-1494	Light responsiveness
Glyma.20G024700.1	MBS	-1505	-1475	Drought-inducibility
Glyma.20G024700.1	GATA-motif	-1453	-1423	Light responsiveness
Glyma.20G024700.1	I-box	-1451	-1421	Light responsiveness
Glyma.20G024700.1	TCA-element	-1422	-1392	Salicylic acid responsiveness
Glyma.20G024700.1	TCCC-motif	-1219	-1189	Light responsiveness
Glyma.20G024700.1	GA-motif	-1150	-1120	Light responsiveness
Glyma.20G024700.1	CAT-box	-1095	-1065	Meristem expression
Glyma.20G024700.1	ARE	-974	-944	Anaerobic induction
Glyma.20G024700.1	TCA-element	-968	-938	Salicylic acid responsiveness
Glyma.20G024700.1	GTGGC-motif	-869	-839	Light responsiveness
Glyma.20G024700.1	GCN4_motif	-740	-710	Endosperm expression
Glyma.20G024700.1	Box 4	-652	-622	Light responsiveness
Glyma.20G024700.1	GARE-motif	-583	-553	Gibberellin-responsiveness
Glyma.20G024700.1	TATC-box	-462	-432	Gibberellin-responsiveness
Glyma.20G024700.1	MBS	-457	-427	Drought-inducibility
Glyma.20G024700.1	AE-box	-290	-260	Light responsiveness
Glyma.20G024700.1	MBS	-269	-239	Drought-inducibility
Glyma.20G024700.1	AE-box	-210	-180	Light responsiveness
Glyma.20G053500.1	CAT-box	-1881	-1851	Meristem expression
Glyma.20G053500.1	MSA-like	-1758	-1728	Cell cycle-responsive
Glyma.20G053500.1	TCCC-motif	-1674	-1644	Light responsiveness
Glyma.20G053500.1	LTR	-1509	-1479	Low-temperature responsiveness
Glyma.20G053500.1	CGTCA-motif	-1479	-1449	MeJA-responsiveness
Glyma.20G053500.1	TGACG-motif	-1479	-1449	MeJA-responsiveness
Glyma.20G053500.1	TGA-element	-1457	-1427	Auxin responsiveness
Glyma.20G053500.1	GT1-motif	-1368	-1338	Light responsiveness
Glyma.20G053500.1	TGA-element	-1340	-1310	Auxin responsiveness
Glyma.20G053500.1	Box 4	-1301	-1271	Light responsiveness
Glyma.20G053500.1	Box 4	-1272	-1242	Light responsiveness
Glyma.20G053500.1	ARE	-1152	-1122	Anaerobic induction
Glyma.20G053500.1	Box 4	-1098	-1068	Light responsiveness
Glyma.20G053500.1	Box 4	-1090	-1060	Light responsiveness
Glyma.20G053500.1	ARE	-1015	-985	Anaerobic induction
Glyma.20G053500.1	chs-CMA1a	-972	-942	Light responsiveness
Glyma.20G053500.1	CGTCA-motif	-863	-833	MeJA-responsiveness
Glyma.20G053500.1	TGACG-motif	-863	-833	MeJA-responsiveness
Glyma.20G053500.1	GATA-motif	-772	-742	Light responsiveness
Glyma.20G053500.1	I-box	-770	-740	Light responsiveness
Glyma.20G053500.1	ABRE	-624	-594	Abscisic acid responsiveness
Glyma.20G053500.1	G-box	-624	-594	Light responsiveness
Glyma.20G053500.1	TC-rich repeats	-490	-460	Defense and stress responsiveness
Glyma.20G053500.1	ARE	-379	-349	Anaerobic induction
Glyma.20G053500.1	CAT-box	-361	-331	Meristem expression
Glyma.20G053500.1	GATA-motif	-89	-59	Light responsiveness
Glyma.20G053500.1	GT1-motif	-84	-54	Light responsiveness
Glyma.20G053500.1	TCT-motif	-23	7	Light responsiveness
Glyma.20G132100.1	Box 4	-1744	-1714	Light responsiveness
Glyma.20G132100.1	Box 4	-1729	-1699	Light responsiveness
Glyma.20G132100.1	GCN4_motif	-1655	-1625	Endosperm expression
Glyma.20G132100.1	ARE	-1407	-1377	Anaerobic induction
Glyma.20G132100.1	Box 4	-1394	-1364	Light responsiveness
Glyma.20G132100.1	G-box	-1332	-1302	Light responsiveness
Glyma.20G132100.1	GATA-motif	-1129	-1099	Light responsiveness
Glyma.20G132100.1	Sp1	-1001	-971	Light responsiveness
Glyma.20G132100.1	TC-rich repeats	-989	-959	Defense and stress responsiveness
Glyma.20G132100.1	ABRE	-844	-814	Abscisic acid responsiveness
Glyma.20G132100.1	G-box	-844	-814	Light responsiveness
Glyma.20G132100.1	AE-box	-759	-729	Light responsiveness
Glyma.20G132100.1	TC-rich repeats	-597	-567	Defense and stress responsiveness
Glyma.20G132100.1	CAT-box	-574	-544	Meristem expression
Glyma.20G132100.1	MBS	-495	-465	Drought-inducibility
Glyma.20G132100.1	TATC-box	-217	-187	Gibberellin-responsiveness
Glyma.20G132100.1	LTR	-82	-52	Low-temperature responsiveness
Glyma.20G132100.1	ABRE	-75	-45	Abscisic acid responsiveness

## Sheet: Table S6
Table S6. FPKM values of FRS genes in different tissues of Soybean
Gene name	Flower	Hypocotyl	Leaf	Nodule	Pod	Root	Seed	Seedling	Shoot
GmFRS1	5.89033	5.49904	4.91707	3.62222	4.89136	4.44107	3.23698	5.99026	5.33978
GmFRS2	2.66468	1.81726	1.91411	0.825369	1.37412	1.24511	0.937737	1.57275	2.71469
GmFRS3	8.43189	4.76886	7.07915	5.85831	5.82704	5.78944	6.47532	5.4015	8.64601
GmFRS4	5.33774	2.91355	3.7092	2.78223	3.70989	3.47078	2.25942	3.13476	5.00249
GmFRS5	1.57963	1.14959	1.00372	1.23359	1.25421	1.10363	1.37512	1.02092	1.29807
GmFRS6	5.8469	3.82567	3.21446	3.0988	2.52052	3.3747	2.76044	2.05745	4.53747
GmFRS7	14.3209	10.5404	14.377	14.0057	8.6427	11.7271	11.3867	16.7964	14.5558
GmFRS8	2.45709	1.87757	2.09455	1.97269	1.65276	2.26753	2.29554	1.98318	2.77288
GmFRS9	3.08306	6.95998	3.49402	3.43771	1.82296	4.47189	10.0237	3.20913	3.56184
GmFRS10	0.0169224	0.000670778	0.00320548	0.00694321	0	0.00762835	0.00153553	0	0.0471636
GmFRS11	0	0	0	0.00483742	0	0	0.00155992	0	0
GmFRS12	18.5769	12.8799	17.681	12.9833	11.174	17.2577	10.8236	21.3376	17.0003
GmFRS13	10.2635	11.0484	8.52737	8.98292	7.38113	9.78448	8.344	8.8259	11.1691
GmFRS14	7.33182	5.69721	5.48468	2.94786	3.09857	4.54555	4.14374	3.83592	6.32201
GmFRS15	5.21332	4.35611	5.17636	10.9802	3.77438	3.38238	4.20368	3.31974	5.52842
GmFRS16	1.59091	0.807041	0.665062	0.740935	0.57149	0.598044	1.2412	0.295607	0.687498
GmFRS17	6.52218	4.2593	4.04115	3.55728	2.87153	3.63124	4.17771	3.02739	5.98533
GmFRS18	3.04951	2.65784	2.7507	2.58291	1.5821	2.607	3.22576	1.97283	2.77423
GmFRS19	4.19336	4.23439	5.15889	3.29741	3.93466	3.54452	3.35582	4.99354	5.34641
GmFRS20	10.5415	12.7777	8.799	7.24704	6.48306	9.34034	13.4131	6.44777	13.1146
GmFRS21	0.00205609	0.00988344	0.00437195	0.00390058	0	0.00523301	0.0023417	0.004067	0.0193008
GmFRS22	3.34347	2.717	2.73011	2.34077	2.12167	3.01774	2.4626	2.59003	2.98347
GmFRS23	2.73212	1.75249	3.59637	3.04309	2.19454	2.89688	1.73777	3.74974	2.9933
GmFRS24	3.50109	1.26734	1.90521	0.880699	1.80563	1.36887	1.03776	1.12439	2.13437
GmFRS25	0.990198	0.887788	0.862293	0.779314	0.939162	0.626351	0.810108	0.619902	1.07633
GmFRS26	11.8711	9.93581	10.8936	12.4134	8.30247	13.2397	6.77	6.22533	10.2828
GmFRS27	0	0	0.16788	0	0	0.0206351	0.0308194	0	0.0338272
GmFRS28	10.1982	8.81587	9.55092	9.15368	7.57872	9.39096	5.32964	6.84039	9.51686
GmFRS29	0.0352228	0.506539	0.0200212	0.0190522	0.0482249	0.0248451	0.288361	0.0107452	0.0423562
GmFRS30	3.80963	3.07067	3.50682	4.87624	2.1992	6.38097	2.5499	3.90471	4.45977
GmFRS31	7.2464	5.37115	6.0003	4.12579	5.22646	6.38715	3.33896	5.29751	7.0348
GmFRS32	8.26029	7.5095	8.57519	6.43864	8.45402	9.42873	4.46998	5.13257	9.32554
GmFRS33	5.90008	5.28511	4.42225	4.75309	5.6349	4.85164	2.64343	5.23579	5.76281
GmFRS34	5.35415	3.76902	4.44304	4.60186	3.55714	4.63387	4.2115	3.65737	5.08103
GmFRS35	5.91343	3.27424	3.29051	2.53946	4.31661	2.99038	3.74632	2.82475	4.60122
GmFRS36	5.56282	4.09775	5.20043	4.86031	3.49501	6.1771	2.62474	4.4437	3.66614
GmFRS37	2.01178	1.40398	1.4068	1.13336	1.24272	1.76253	0.826951	0.885471	2.03699
GmFRS38	4.47365	4.64882	3.94829	4.76428	4.70767	6.90078	2.84224	3.82777	7.58216
GmFRS39	2.30792	2.20178	2.07895	1.3813	1.53694	2.72561	1.21369	2.1521	2.64665
GmFRS40	3.09208	2.63239	2.68947	3.4716	1.87267	2.62511	3.65183	2.46685	3.31366
GmFRS41	6.87404	6.10934	6.80416	5.57491	3.59995	6.1585	3.67229	6.27213	6.18516
GmFRS42	4.48074	3.49267	4.08726	3.35456	3.8599	3.72223	2.49666	3.58254	6.35943
GmFRS43	0	0	0.00104109	0.00615611	0	0.000985383	0.00222466	0	0.00548026
GmFRS44	4.09783	5.17772	3.13555	2.26621	2.26484	2.48036	2.97534	1.8658	4.26701
GmFRS45	0	0.00238417	0.00344205	0.000403579	0	0.0061419	0.00848192	0	0.0227249
GmFRS46	2.01558	2.48315	1.28413	2.96555	1.50813	1.368	1.47648	1.47026	2.01858
GmFRS47	4.31097	3.2384	2.68186	1.95048	3.45266	3.01243	2.17939	2.50548	4.29273
GmFRS48	13.3063	5.31272	8.16008	9.52632	6.56337	9.2211	6.1041	6.82763	10.4588
GmFRS49	3.52666	3.07792	3.5788	3.45278	3.35147	4.06786	2.77412	4.18776	4.7777

## Sheet: Table S7
Table S7. The primer sequences used for RT-PCR
Name	Forward primer ( 5'-3')	Reverse primer ( 5'-3')
GmFRS1	TGTCCGCCAGTGTCAATAAC	GTCTCGGGGAAGACTTGTATTA
GmFRS2	TATGTGTGGTTGTTGGAGCA	AATGCCAAGCACACAATCTA
GmFRS3	GATATAGTAGACAGTGTTCGGCAA	CGTCCCATGACACCGAAA
GmFRS4	AATGCTTCTGCTTTGCCTTA	AAACCTGGCTGAAAGTTAGTC
GmFRS5	TGTAGGCACTCACTTGCTGTA	ATGCTGAACACCATAGCTAGTT
GmFRS6	CTTGGGGAGAGTTGGGTATC	ATTTACCTCGGATGCTGACA
GmFRS7	GAAGAGGAAGCAAAAGCAGAT	TGGTTGTATCATCCTGCCTG
GmFRS8	ACCGAGAATGAGTGTACCAGTC	AGCACAGGGGTTCTCAGTCT
GmFRS9	TCCATTTGTTAATGTCCCGT	CTACCTGATCCTGGCAACAG
GmFRS12	TGAGTTGTCCTGTATATGTCGG	TGTACCGTTGCACCCTAGTC
GmFRS13	GATCCAAATGAGGAGTGTAGA	CAAGACATCACACGCATAAC
GmFRS14	GGTAAGTACACATTCTGCACGCT	AAATACGCTCTAGATTCGGGGT
GmFRS15	CTATTCACCGAGATGGTGGC	ATTGCACTTCTGTCTCTCCTAAAG
GmFRS16	TTTCTGGGTGGATGCTAAAGC	CAAACGGAACAAAGGGCAAT
GmFRS17	TTGAACATCAGTGGAGACAGA	TTGAGTCTCCTGGTGTGCTT
GmFRS18	GTGGAGGGTGCTTGAGGTTA	GAATTTCCATTACCTCCAGCAT
GmFRS19	GCACCATTGAGGAAATACCA	AAAATCCCTCCTCGTGACTC
GmFRS20	AAAATCTTCTCGCTGTGGGT	GGTTTTTGTCAGCATCCGAG
GmFRS22	AAAAAACAAGTGCCCGTGAA	GTAACCAAGCAAACGCCCTG
GmFRS23	CGATGGTGGAAAATGGTCA	AAGAGTTCATACTTTCAGAGCG
GmFRS24	CCCGTCACCGATTTTGTAAG	ACTGCCGCCTATCACCATAA
GmFRS25	ATGGCTCTATCCACTCACCG	AGTTTAAAGGAATAGCCAAGGC
GmFRS26	GAAAAATAATCAGCGGCATC	GCAGCCTCTAAATCACCAAGTA
GmFRS28	TGTAGCACGGAACAGAGGAT	AACTTCCACCTTCTCTGTTGTC
GmFRS30	AAGTGGATAGTGGACCGCCT	CCTCCTCTAGGGACAGGGTAGT
GmFRS31	GTCTGGTATGGCTGGTAGGA	TATCAAGCTAACGATTCTCGTG
GmFRS32	TGTCGGCATTTTAGATGTGAT	GGGAAAACGCTTATTGGC
GmFRS33	ATCGGTTACCATTTGCTCCC	TGTTATTGACACTGGGGGACG
GmFRS34	CAGCAGCAGATACAAACCCTCT	CTGGAGAGACACTGGGGTCA
GmFRS35	TTTCAGAGGTTACTTGTGTAGGC	TTACCTTCCTCTACAACCTTCAC
GmFRS36	TCATTTTCACAATCACGGTC	CATTTCCTACTGTCTCACCATT
GmFRS37	TCGGCATCGCTTGAAGTAGT	CTTTAAGCACCTACCTAATCCAG
GmFRS38	GGACTGGTATGGCTGGTAGGA	GTGCAGTATGAAATGGTGACGA
GmFRS39	CCTACACTGCCAACGCCAA	AAACACCGAAAGTCAACGCAG
GmFRS40	GAGAACTGGTTGTCCTGCTATG	CTGACCCTCAGCATCAGAACTA
GmFRS41	GTGGATTCTAACAGGTGGAGAG	GCATCTACAACAGGCATTCG
GmFRS42	AAAATCTTCTCGCTGTGGGT	GGTTTTTGTCAGCATCCGAG
GmFRS44	CACAGCGGGTGATAAAGATA	CAAGGCTTTCTGTTCTGTGA
GmFRS46	GTTGTGGGCTGTTATCGTAT	TTGATAAACACCACCGATG
GmFRS47	TTACAACGGCATTGAGGAAA	TCAAACTTGCCTAACAACTCCT
GmFRS48	TCAGAATACTCGTGGGGTGA	CAGATGAACTGTGTCTCCGT
GmFRS49	TCCAAACCCTAGCTTTCCCAC	CACATGGTGTTTCAGCAAGTAGG
Actin	TGCCACCATCAAGACTAAGAGG	ACCACCAGGAACAACAGAAGG

## Sheet: Table S8
Table S8. List of FRS genes
Plant Species	Given name	Gene NO.
Arabidopsis thaliana	AtFRS11	AT1G10240.1
	AtFRS6	AT1G52520.1
	AtFRS4	AT1G76320.1
	AtFRS8	AT1G80010.1
	AtFRS3	AT2G27110.1
	AtFRS2	AT2G32250.1
	AtFRF4	AT2G43280.1
	AtFRS7	AT3G06250.1
	AtFRF2	AT3G07500.1
	AtFHY3	AT3G22170.1
	AtFRF1	AT3G59470.1
	AtFRF3	AT4G12850.1
	AtFAR1	AT4G15090.1
	AtFRS1	AT4G19990.1
	AtFRS9	AT4G38170.1
	AtFRS5	AT4G38180.1
	AtFRS12	AT5G18960.1
	AtFRS10	AT5G28530.1
Glycine max	GmFRS1	Glyma.01G000600.1
	GmFRS2	Glyma.01G202900.1
	GmFRS3	Glyma.02G273500.2
	GmFRS4	Glyma.03G091500.1
	GmFRS5	Glyma.03G136800.1
	GmFRS6	Glyma.04G111200.7
	GmFRS7	Glyma.04G124300.1
	GmFRS8	Glyma.05G072100.1
	GmFRS9	Glyma.06G002400.2
	GmFRS10	Glyma.06G229800.1
	GmFRS11	Glyma.06G247000.1
	GmFRS12	Glyma.06G314300.1
	GmFRS13	Glyma.06G323400.1
	GmFRS14	Glyma.08G172600.3
	GmFRS15	Glyma.08G227500.1
	GmFRS16	Glyma.09G001300.1
	GmFRS17	Glyma.09G012900.1
	GmFRS18	Glyma.09G019300.2
	GmFRS19	Glyma.09G039300.1
	GmFRS20	Glyma.10G001400.1
	GmFRS21	Glyma.10G121700.1
	GmFRS22	Glyma.10G238500.1
	GmFRS23	Glyma.10G259000.1
	GmFRS24	Glyma.11G088700.1
	GmFRS25	Glyma.11G126700.1
	GmFRS26	Glyma.11G127400.1
	GmFRS27	Glyma.12G051250.1
	GmFRS28	Glyma.12G052000.2
	GmFRS29	Glyma.13G000732.1
	GmFRS30	Glyma.13G211200.1
	GmFRS31	Glyma.13G341600.1
	GmFRS32	Glyma.13G344100.3
	GmFRS33	Glyma.14G000400.1
	GmFRS34	Glyma.14G043900.1
	GmFRS35	Glyma.15G002100.2
	GmFRS36	Glyma.15G029900.1
	GmFRS37	Glyma.15G030200.1
	GmFRS38	Glyma.15G032800.1
	GmFRS39	Glyma.15G101500.2
	GmFRS40	Glyma.15G125400.1
	GmFRS41	Glyma.15G125500.1
	GmFRS42	Glyma.15G144500.1
	GmFRS43	Glyma.15G184200.1
	GmFRS44	Glyma.18G154100.1
	GmFRS45	Glyma.18G179400.1
	GmFRS46	Glyma.19G139100.1
	GmFRS47	Glyma.20G024700.1
	GmFRS48	Glyma.20G053500.1
	GmFRS49	Glyma.20G132100.1
Zea mays	ZmFAR1	Zm00001d028472_T001
	ZmFAR2	Zm00001d041923_T003
	ZmFAR3	Zm00001d016772_T001
	ZmFAR4	Zm00001d026485_T009
	ZmFAR5	Zm00001d017165_T002
	ZmFAR6	Zm00001d022142_T001
	ZmFAR7	Zm00001d021617_T001
	ZmFAR8	Zm00001d021799_T010
	ZmFAR9	Zm00001d046441_T002
	ZmFAR10	Zm00001d034813_T003
	ZmFAR11	Zm00001d049493_T001
	ZmFAR12	Zm00001d021545_T005
	ZmFAR13	Zm00001d034282_T004
	ZmFAR14	Zm00001d017164_T003
Solanum lycopersicum	SlFAR1-1	Solyc00g012700.1.1
	SlFAR1-2	Solyc01g096850.2.1
	SlFAR1-3	Solyc01g103180.2.1
	SlFAR1-4	Solyc01g112320.2.1
	SlFAR1-5	Solyc02g068550.1.1
	SlFAR1-6	Solyc02g092170.1.1
	SlFAR1-7	Solyc03g044690.1.1
	SlFAR1-8	Solyc03g113110.1.1
	SlFAR1-9	Solyc03g117520.1.1
	SlFAR1-10	Solyc03g121630.2.1
	SlFAR1-11	Solyc05g014930.1.1
	SlFAR1-12	Solyc06g054040.1.1
	SlFAR1-13	Solyc06g068200.1.1
	SlFAR1-14	Solyc06g073200.2.1
	SlFAR1-15	Solyc06g073210.2.1
	SlFAR1-16	Solyc06g073670.2.1
	SlFAR1-17	Solyc07g043260.2.1
	SlFAR1-18	Solyc07g043270.2.1
	SlFAR1-19	Solyc07g045520.2.1
	SlFAR1-20	Solyc08g060840.1.1
	SlFAR1-21	Solyc08g076330.1.1
	SlFAR1-22	Solyc09g057870.2.1
	SlFAR1-23	Solyc09g057880.2.1
	SlFAR1-24	Solyc09g075640.2.1
	SlFAR1-25	Solyc10g084220.1.1
	SlFAR1-26	Solyc11g017210.1.1
	SlFAR1-27	Solyc11g051000.1.1

## Sheet: Table S9
Table S9. Gene pairs between soybean and Arabidopsis thaliana, Medicago sativa, Phaseolus vulgaris and Solanum lycopersicum, respectively. Chr indicates chromosome, and ID indicates gene name.
plant 1	Chr	ID	plant 2	Chr	ID
Glycine max	Chr11	GmFRS26	Arabidopsis thaliana	Chr3	AT3G59470.1.TAIR10
Glycine max	Chr13	GmFRS30	Arabidopsis thaliana	Chr3	AT3G06250.1.TAIR10
Glycine max	Chr13	GmFRS30	Arabidopsis thaliana	Chr5	AT5G18960.1.TAIR10
Glycine max	Chr15	GmFRS37	Arabidopsis thaliana	Chr2	AT2G43280.1.TAIR10
Glycine max	Chr15	GmFRS39	Arabidopsis thaliana	Chr3	AT3G06250.1.TAIR10
Glycine max	Chr15	GmFRS39	Arabidopsis thaliana	Chr5	AT5G18960.1.TAIR10
Glycine max	Chr9	GmFRS19	Medicago sativa	Chr2	Medtr2g035140.1.JCVIMt4.0v1
Glycine max	Chr11	GmFRS26	Medicago sativa	Chr4	Medtr4g067290.1.JCVIMt4.0v1
Glycine max	Chr13	GmFRS32	Medicago sativa	Chr2	Medtr2g098880.2.JCVIMt4.0v1
Glycine max	Chr3	GmFRS5	Phaseolus vulgaris	Chr1	Phvul.001G132000.1.v2.1
Glycine max	Chr6	GmFRS12	Phaseolus vulgaris	Chr5	Phvul.005G011700.1.v2.1
Glycine max	Chr9	GmFRS17	Phaseolus vulgaris	Chr6	Phvul.006G140500.1.v2.1
Glycine max	Chr9	GmFRS18	Phaseolus vulgaris	Chr6	Phvul.006G132500.1.v2.1
Glycine max	Chr9	GmFRS19	Phaseolus vulgaris	Chr9	Phvul.009G253800.1.v2.1
Glycine max	Chr10	GmFRS23	Phaseolus vulgaris	Chr7	Phvul.007G043200.1.v2.1
Glycine max	Chr11	GmFRS24	Phaseolus vulgaris	Chr2	Phvul.002G119401.1.v2.1
Glycine max	Chr11	GmFRS26	Phaseolus vulgaris	Chr5	Phvul.005G153200.1.v2.1
Glycine max	Chr13	GmFRS30	Phaseolus vulgaris	Chr6	Phvul.006G157300.1.v2.1
Glycine max	Chr13	GmFRS32	Phaseolus vulgaris	Chr5	Phvul.005G152800.1.v2.1
Glycine max	Chr14	GmFRS33	Phaseolus vulgaris	Chr8	Phvul.008G293000.1.v2.1
Glycine max	Chr15	GmFRS37	Phaseolus vulgaris	Chr5	Phvul.005G152800.1.v2.1
Glycine max	Chr15	GmFRS39	Phaseolus vulgaris	Chr6	Phvul.006G157300.1.v2.1
Glycine max	Chr15	GmFRS40	Phaseolus vulgaris	Chr6	Phvul.006G132500.1.v2.1
Glycine max	Chr15	GmFRS42	Phaseolus vulgaris	Chr9	Phvul.009G253800.1.v2.1
Glycine max	Chr20	GmFRS47	Phaseolus vulgaris	Chr2	Phvul.002G101200.1.v2.1
Glycine max	Chr8	GmFRS15	Solanum lycopersicum	Chr3	Solyc01g096850.2.1.ITAG2.4
Glycine max	Chr9	GmFRS17	Solanum lycopersicum	Chr3	Solyc07g045520.2.1.ITAG2.4
Glycine max	Chr9	GmFRS19	Solanum lycopersicum	Chr3	Solyc09g075640.2.1.ITAG2.4
Glycine max	Chr11	GmFRS26	Solanum lycopersicum	Chr3	Solyc06g073200.2.1.ITAG2.4
Glycine max	Chr14	GmFRS33	Solanum lycopersicum	Chr3	Solyc01g112320.2.1.ITAG2.4
Glycine max	Chr15	GmFRS39	Solanum lycopersicum	Chr3	Solyc01g067920.1.1.ITAG2.4
